# Supplementary material for: Systematics of the Neotropical genus Catharylla Zeller (Lepidoptera, Pyralidae s. l., Crambinae)
Source: Zookeys. 2014 Jan 30;(375):15–73. doi: 10.3897/zookeys.375.6222 (PMC3921562; doi:10.3897/zookeys.375.6222)
Supplement: XML Treatment for Catharylla [file zookeys.375.6222-treatment1.xml]

<!DOCTYPE tp:taxon-treatment
  PUBLIC "-//TaxonX//DTD Taxonomic Treatment Publishing DTD v0 20100105//EN" "tax-treatment-NSO.dtd">
<tp:taxon-treatment xmlns:tp="http://www.plazi.org/taxpub"><tp:treatment-meta><mixed-citation publication-type="journal"><person-group><name><surname>Léger</surname><given-names>Théo</given-names></name><name><surname>Landry</surname><given-names>Bernard</given-names></name><name><surname>Nuss</surname><given-names>Matthias</given-names></name><name><surname>Mally</surname><given-names>Richard</given-names></name></person-group><article-title>Systematics of the Neotropical genus <italic>Catharylla</italic> Zeller (Lepidoptera, Pyralidae s. l., Crambinae)</article-title><source>Zookeys</source><day>30</day><month>1</month><year>2014</year><volume>2014</volume><issue>375</issue><fpage>15</fpage><lpage>73</lpage><pub-id pub-id-type="doi">10.3897/zookeys.375.6222</pub-id></mixed-citation></tp:treatment-meta><tp:nomenclature><tp:taxon-name>
                        <tp:taxon-name-part taxon-name-part-type="genus">Catharylla</tp:taxon-name-part>
                        <object-id xmlns:xlink="http://www.w3.org/1999/xlink" xlink:type="simple">http://species-id.net/wiki/Catharylla</object-id>
                    </tp:taxon-name><tp:taxon-authority>Zeller, 1863</tp:taxon-authority><tp:nomenclature-citation-list><tp:nomenclature-citation><tp:taxon-name>Catharylla</tp:taxon-name><comment><xref ref-type="bibr" rid="B54">Zeller 1863</xref>: 50, <xref ref-type="bibr" rid="B3">Bleszynski and Collins 1962</xref>: 226, <xref ref-type="bibr" rid="B23">Landry 1993</xref>: 1088, <xref ref-type="bibr" rid="B31">Munroe 1995</xref>: 35, <xref ref-type="bibr" rid="B35">Nuss et al. 2013</xref>.</comment></tp:nomenclature-citation></tp:nomenclature-citation-list></tp:nomenclature><tp:treatment-sec sec-type="Type species"><title>Type species.</title><p><italic><tp:taxon-name>Crambus tenellus</tp:taxon-name></italic> Zeller, 1839, by subsequent designation by <xref ref-type="bibr" rid="B43">Schaus 1922</xref>: 131.</p></tp:treatment-sec><tp:treatment-sec sec-type="Diagnosis"><title>Diagnosis.</title><!--PageBreak--><p><italic><tp:taxon-name>Catharylla</tp:taxon-name></italic> species have snow white to creamy white wings and short labial palpi. They can be separated from other <tp:taxon-name>Argyriini</tp:taxon-name> by the presence on the forewing of median and subterminal thin transverse lines, slightly curved, convex on costal 1/3. The labial palpi are also shorter in comparison to those of <italic><tp:taxon-name>Vaxi</tp:taxon-name></italic>. The highly variable male genitalia do not show any synapomorphy or generic diagnostic character. In females, a possible synapomorphy is the strongly reduced anterior and posterior apophyses of abdominal segments VIII and IX, but this is shared with some <tp:taxon-name>Crambini</tp:taxon-name> and a few other <tp:taxon-name>Crambinae</tp:taxon-name> (see <xref ref-type="bibr" rid="B24">Landry 1995</xref>).</p></tp:treatment-sec><tp:treatment-sec sec-type="Redescription"><title>Redescription.</title><p>Head white, chaetosemata present. Antenna brown, covered with light ochreous to brown scales. Maxillary palpus light ochreous to brown, white tipped. Labial palpus 1.0–1.95 × width of head, curved upward; white basally, light ochreous to ochreous, white tipped, with some brown or dark brown. Thorax white, with ochreous to brown scales at collar. Foreleg coxa white to whitish brown, femur dorsally brown to dark brown, tibia and tarsomeres distally ringed with dark brown. Midleg white to light ochreous with tibia-femur joint ashen brown, with pair of spurs at apex of tibia, tarsomeres II–V dorsally brown to dark brown, with white tips. Hindleg white, with 2 pairs of spurs on tibia, tarsomeres as on midleg. Male frenulum simple, frenulum hook present; female frenulum with 3 or 4 acanthae. Forewing length: 7.5–15 mm in males; 9.5–22 mm in females. Wing venation (of <italic><tp:taxon-name>Catharylla chelicerata</tp:taxon-name></italic>) (<xref ref-type="fig" rid="F2">Fig. 9</xref>): R1 present and free, not connected to Sc; R2 free; R3 connected with R4 at 3/4; R5 stalked with R3+R4 at 1/4; M1 from upper corner of cell; cell opened between M1 and M2; M2 and M3 not stalked; CuA1 from lower corner of cell; CuA2 at distal 1/3 of cell; 1A+2A strong. Hindwing Sc+R1 connected to Rs at distal 1/3; M1 connected to Sc+R1 by short narrow vein; M3 connecting to M2 at distal 1/3, CuA1 connecting to M2 at half of length and CuA2 connecting at basal 2/5; 1A unforked; 2A unforked, strong; 3A present, unforked. Forewing (<xref ref-type="fig" rid="F1">Figs 1–8</xref>) background snow white; pattern with costal margin ochreous to brown, sometimes faded; median and subterminal transverse lines thin, ochreous to brown, convex toward costa; outer margin ochreous, sometimes with dark brown spots between veins, or spots forming a continuous line; fringes white; verso light ochreous to ochreous; with marginal spots pronounced. Hindwing snow white to cream-colored; with hairs along 2A and root of M2; with small dark brown spots on outer margin, sometimes in continuous line; sometimes with postmedian transverse line; verso white with marginal spots pronounced.</p><fig id="F1" position="float" orientation="portrait"><label>Figures 1–8.</label><caption><p>Habitus of <italic><tp:taxon-name>Catharylla</tp:taxon-name></italic> species: <bold>1</bold> <italic><tp:taxon-name>Catharylla bijuga</tp:taxon-name></italic> sp. n., holotype, French Guiana, Pied Saut, Oyapock River (CMNH) <bold>2</bold> <italic><tp:taxon-name>Catharylla chelicerata</tp:taxon-name></italic> sp. n., Parcelles CIRAD de Combi, plantations expérimentales pk 1.8, <named-content xmlns:xlink="http://www.w3.org/1999/xlink" content-type="dwc:verbatimCoordinates" xlink:type="simple">5°18'N, 52°55'30"W</named-content> (MHNG) <bold>3</bold> <italic><tp:taxon-name>Catharylla gigantea</tp:taxon-name></italic> sp. n., holotype, Brazil, Amazonas, Manaus, Reserva Ducke, AM-010, km 26, <named-content xmlns:xlink="http://www.w3.org/1999/xlink" content-type="dwc:verbatimCoordinates" xlink:type="simple">2°55'S, 59°59'W</named-content> <bold>4</bold> <italic><tp:taxon-name>Catharylla tenellus</tp:taxon-name></italic> Zeller, Brazil, Saõ Paulo, Bertioga (Becker Coll.) <bold>5</bold> <italic><tp:taxon-name>Catharylla coronata</tp:taxon-name></italic> sp. n., holotype, Brazil, Espirito Santo, Linhares (USNM) <bold>6</bold> <italic><tp:taxon-name>Catharylla serrabonita</tp:taxon-name></italic> sp. n., holotype, Brazil, Bahia. Camacan, Reserva Serra Bonita, <named-content xmlns:xlink="http://www.w3.org/1999/xlink" content-type="dwc:verbatimCoordinates" xlink:type="simple">15°23'S, 39°33'W</named-content>, 800m (Becker Coll.) <bold>7</bold> <italic><tp:taxon-name>Catharylla mayrabonillae</tp:taxon-name></italic> sp. n., holotype, Ecuador, Napo, Misahualli (Becker Coll.) <bold>8</bold> <italic><tp:taxon-name>Catharylla paulella</tp:taxon-name></italic> Schaus, holotype, Brazil, Sao Paulo state, Sao Paulo (USNM).</p></caption><graphic xmlns:xlink="http://www.w3.org/1999/xlink" xlink:href="ZooKeys-375-015-g001.jpg" position="float" orientation="portrait" xlink:type="simple"/></fig><fig id="F2" position="float" orientation="portrait"><label>Figure 9.</label><caption><p>Male wing venation of <italic><tp:taxon-name>Catharylla</tp:taxon-name></italic> species: <italic><tp:taxon-name>Catharylla chelicerata</tp:taxon-name></italic> sp. n., paratype ♂, French Guiana, Roura, Camp Patawa; slide MHNG 6272 (MHNG).</p></caption><graphic xmlns:xlink="http://www.w3.org/1999/xlink" xlink:href="ZooKeys-375-015-g002.jpg" position="float" orientation="portrait" xlink:type="simple"/></fig><p>Tympanal organs (<xref ref-type="fig" rid="F3">Fig. 10</xref>): Transverse ridge regularly rounded. Tympanic pockets more or less extending beyond transverse ridge. Tympanic bridge present, straight, lightly sclerotized. Tympanic drum more or less ovoid.</p><fig id="F3" position="float" orientation="portrait"><label>Figures 10.</label><caption><p>Tympanal organs of <italic><tp:taxon-name>Catharylla</tp:taxon-name></italic> species: <italic><tp:taxon-name>Catharylla paulella</tp:taxon-name></italic> Schaus, ♀, Brazil, Distrito Federal, Planaltina, slide BL 1751 (Becker Coll.).</p></caption><graphic xmlns:xlink="http://www.w3.org/1999/xlink" xlink:href="ZooKeys-375-015-g003.jpg" position="float" orientation="portrait" xlink:type="simple"/></fig><p>Male genitalia (<xref ref-type="fig" rid="F4">Figs 11</xref>–<xref ref-type="fig" rid="F7">33</xref>): Uncus long, basally wide, straight or downcurved, bare or setose. Gnathos arms connecting at 1/4 to 1/2 from base, thin, slightly curved to hook shaped, with apex pointing upward. Tegumen arms enlarging toward uncus, connecting dorsally. Valva with cucculus long, densely setose on inner side, apically more or less rounded, slightly curved upward; costal arm present, variable in shape. Transtilla present only in <italic><tp:taxon-name>Catharylla tenellus</tp:taxon-name></italic> group, strongly developed. Juxta medially curved downward, narrowing toward rounded apex, slightly directed downward apically, basally triangular, sometimes with additional lobes at base or ventro-lateral projections. Vinculum of medium width; saccus short, rounded, directed anterad and slightly upward. Phallus straight or curved, usually more strongly sclerotized at apex; vesica without cornuti, with one cornutus, or with crest of cornuti.</p><fig id="F4" position="float" orientation="portrait"><label>Figures 11–16.</label><caption><p>Male genitalia features of <italic><tp:taxon-name>Catharylla</tp:taxon-name></italic> species: <bold>11–12</bold> <italic><tp:taxon-name>Catharylla bijuga</tp:taxon-name></italic> sp. n., paratype, French Guyana, St-Jean-de-Maroni, slide BL 1719 ♂ (BMNH) <bold>11</bold> Genitalia without phallus. cu: cucculus; c. a.: costal arm; g: gnathos; j: juxta; t: tegumen; u: uncus; v: vinculum <bold>12</bold> Phallus in lateral view. v: vesica; c: cornutus <bold>13–14</bold> <italic><tp:taxon-name>Catharylla chelicerata</tp:taxon-name></italic> sp. n., paratype, Brazil, Amazonas, Rio Negro, Mirapinima, slide BL 1714 ♂ (MHNG) <bold>13</bold> Genitalia without phallus <bold>14</bold> Phallus in lateral view <bold>15–16</bold> <italic><tp:taxon-name>Catharylla gigantea</tp:taxon-name></italic> sp. n., holotype, Brazil, Amazonas, Reserva Ducke, slide BL 1747 ♂ (BMNH) <bold>15</bold> Genitalia without phallus. 1 <bold>6</bold> Phallus in lateral view.</p></caption><graphic xmlns:xlink="http://www.w3.org/1999/xlink" xlink:href="ZooKeys-375-015-g004.jpg" position="float" orientation="portrait" xlink:type="simple"/></fig><fig id="F5" position="float" orientation="portrait"><label>Figures 17–22.</label><caption><p>Male genitalia features of <italic><tp:taxon-name>Catharylla</tp:taxon-name></italic> species: <bold>17–18</bold> <italic><tp:taxon-name>Catharylla tenellus</tp:taxon-name></italic> Zeller <bold>17</bold> Genitalia without phallus, Brazil, Minas Gerais, Caraça, slide BL 1755 ♂ (Becker Coll.) <bold>18</bold> Phallus in lateral view, Brazil, Saõ Paulo, Bertioga, slide BL 1746 ♂ (USNM) <bold>19–20</bold> <italic><tp:taxon-name>Catharylla coronata</tp:taxon-name></italic> sp. n. paratype, Brazil, Paranà, Rio Negro, slide BL 1730 ♂ (ISZP) <bold>19</bold> Genitalia without phallus <bold>20</bold> Phallus in ventral view <bold>21–22</bold> <italic><tp:taxon-name>Catharylla serrabonita</tp:taxon-name></italic> sp. n. paratype, Brazil, Bahia, Camacan, Serra Bonita Reserve, slide BL 1776 ♂ (MHNG) <bold>21</bold> Genitalia without phallus <bold>22</bold> Phallus in lateral view.</p></caption><graphic xmlns:xlink="http://www.w3.org/1999/xlink" xlink:href="ZooKeys-375-015-g005.jpg" position="float" orientation="portrait" xlink:type="simple"/></fig><fig id="F6" position="float" orientation="portrait"><label>Figures 23–29.</label><caption><p>Male genitalia features of <italic><tp:taxon-name>Catharylla</tp:taxon-name></italic> species: <bold>23–24</bold> Vinculum of <italic><tp:taxon-name>Catharylla serrabonita</tp:taxon-name></italic> sp. n. <bold>23</bold> Brazil, Espírito Santo, Linhares, slide BL 1745 ♂ (USNM) <bold>24</bold> Brazil, Bahia, Camacan, Serra Bonita Reserve, slide BL 1776 ♂ (MHNG) <bold>25–26</bold> Uncus of <italic><tp:taxon-name>Catharylla serrabonita</tp:taxon-name></italic> sp. n. <bold>25</bold> Brazil, Espírito Santo, Linhares, slide BL 1745 ♂ (USNM) <bold>26</bold> Brazil, Bahia, Camacan, Serra Bonita Reserve, slide BL 1776 ♂ (MHNG) <bold>27–29</bold> Costal arm of <italic><tp:taxon-name>Catharylla tenellus</tp:taxon-name></italic> <bold>27</bold> São Paulo, Ubatuba, Picinguaba, slide BL 1757 ♂ <bold>28</bold> Minas Gerais, Caraça, slide BL 1746 ♂ <bold>29</bold> Brazil, Bahia, Porto Seguro, A. d’Ajuda, slide TL 9 ♂.</p></caption><graphic xmlns:xlink="http://www.w3.org/1999/xlink" xlink:href="ZooKeys-375-015-g006.jpg" position="float" orientation="portrait" xlink:type="simple"/></fig><fig id="F7" position="float" orientation="portrait"><label>Figure 30–33.</label><caption><p>Male genitalia features of <italic><tp:taxon-name>Catharylla</tp:taxon-name></italic> species. <bold>30–31</bold> <italic><tp:taxon-name>Catharylla mayrabonillae</tp:taxon-name></italic> sp. n., paratype, Peru, Agnaytia, Huallaga, 400 m, slide BL 1724 ♂ (CNC) <bold>30</bold> Genitalia without phallus <bold>31</bold> Phallus in lateral view <bold>32–33</bold> <italic><tp:taxon-name>Catharylla paulella</tp:taxon-name></italic> Schaus, Bolivia, provincia del Sara, slide GS-6682-SB (BMNH) <bold>32</bold> Genitalia without phallus <bold>33</bold> Phallus in lateral view.</p></caption><graphic xmlns:xlink="http://www.w3.org/1999/xlink" xlink:href="ZooKeys-375-015-g007.jpg" position="float" orientation="portrait" xlink:type="simple"/></fig><p>Female genitalia (<xref ref-type="fig" rid="F8">Figs 34–41</xref>): Papillae anales strongly setose, connecting dorsally and ventrally, usually slightly produced dorsally, with basal band of sclerotization. Poste<!--PageBreak-->rior apophyses 0.25–0.45 × length of papillae anales, straight, regularly thin. Tergite VIII narrow, with postero-dorsal line of setae. Anterior apophyses reduced, 0.01–0.1 × length of papillae anales. Sternite VIII about twice length of tergite, not connecting ventrally in <italic>tenellus</italic> species group. Sterigma present, strongly sclerotized except in <italic>tenellus</italic> species group, usually forming pockets of variable shape; reduced to sclerotized lamella antevaginalis in <italic><tp:taxon-name>Catharylla bijuga</tp:taxon-name></italic>. Ductus seminalis connecting posteriorly at base of ductus bursae. Ductus bursae long, at least 2 × length of corpus, wide, basally curved. Corpus bursae usually rounded, egg-shaped, often enlarging progressively from ductus bursae, usually with one signum, sometimes without; corpus and ductus bursae covered with minute spicules.</p><fig id="F8" position="float" orientation="portrait"><label>Figures 34–41.</label><caption><p>Female genitalia of <italic><tp:taxon-name>Catharylla</tp:taxon-name></italic> species. <bold>34</bold> <italic><tp:taxon-name>Catharylla bijuga</tp:taxon-name></italic> sp. n. in lateral view, paratype, Suriname, Sipaliwini District, Thibiti area, Kabo-Creek, slide BL 1732 ♀ (Schouten Coll.) <bold>35</bold> <italic><tp:taxon-name>Catharylla chelicerata</tp:taxon-name></italic> sp. n., paratype, Brazil, Reserva Ducke, slide BL 1711 ♀ (CNC); pap: papillae anales; p. a.: posterior apophyses; s: segment VIII; a. a.: anterior apophyses; st: sterigma; d: ductus bursae; c: corpus bursae <bold>36</bold> <italic><tp:taxon-name>Catharylla gigantea</tp:taxon-name></italic> sp. n. paratype, French Guyana, Saint-Jean-du-Maroni, slide n°6679SB (BMNH) <bold>37</bold> <italic><tp:taxon-name>Catharylla tenellus</tp:taxon-name></italic> Zeller, Brazil, Rio de Janeiro, slide BL 1733 ♀ (CMNH) <bold>38</bold> <italic><tp:taxon-name>Catharylla coronata</tp:taxon-name></italic> sp. n. paratype, Brazil, Paranà, Curitiba, slide BL 1753 ♀ (Becker Coll.) <bold>39</bold> <italic><tp:taxon-name>Catharylla serrabonita</tp:taxon-name></italic> sp. n. paratype, Brazil, Espírito Santo, Linhares, slide BL 1759 ♀ (Becker Coll.) <bold>40</bold> <italic><tp:taxon-name>Catharylla mayrabonillae</tp:taxon-name></italic> sp. n. paratype, French Guyana, Saint-Jean-du-Maroni, slide BL 1720 ♀ (BMNH) <bold>41</bold> <italic><tp:taxon-name>Catharylla paulella</tp:taxon-name></italic> Schaus, Brazil, Distrito Federal, Planaltina, slide BL 1751 ♀ (Becker Coll.).</p></caption><graphic xmlns:xlink="http://www.w3.org/1999/xlink" xlink:href="ZooKeys-375-015-g008.jpg" position="float" orientation="portrait" xlink:type="simple"/></fig><fig id="F9" position="float" orientation="portrait"><label>Figure 42.</label><caption><p>50% majority-rule consensus tree of the combined Bayesian analysis of the morphological and molecular datasets combined with 3'000'000 generations. Values above branches are the respective BS supports of the phylogenetic analyses with Maximum Likelihood algorithm of mol_1 (gene + codon partition, 800 BS replicates), mol_2 (gene partition, 450 BS replicates), nucl_1 (gene partition, 150 BS replicates), and nucl_2 (gene partition, 150 BS replicates). Values below branches are the BS supports of the phylogenetic analysis of the morphological data and the PP of the combined Bayesian analysis. “-” represent values under the majority rule; “*” represent the absence of value because of the absence of one or several taxa in the considered analysis. Boxes upon branches represent character changes: black boxes represent unique transformations to the apomorphic state; grey boxes represent multiple transformations to the apomorphic state; white boxes represent reversals to the plesiomorphic state.</p></caption><graphic xmlns:xlink="http://www.w3.org/1999/xlink" xlink:href="ZooKeys-375-015-g009.jpg" position="float" orientation="portrait" xlink:type="simple"/></fig></tp:treatment-sec><tp:treatment-sec sec-type="Distribution"><title>Distribution.</title><p>The genus is restricted to the Neotropical Region, from Costa Rica to Santa Catarina, Brazil, from sea level to 1300 m (<xref ref-type="fig" rid="F10">Figs 43</xref>–<xref ref-type="fig" rid="F13">46</xref>).</p><fig id="F10" position="float" orientation="portrait"><label>Figure 43.</label><caption><p>Distribution of <italic><tp:taxon-name>Catharylla chelicerata</tp:taxon-name></italic> (yellow) and <italic><tp:taxon-name>Catharylla gigantea</tp:taxon-name></italic> (orange) with the pluviometry and the biomes reported. Distribution of the biomes taken from <xref ref-type="bibr" rid="B48">Vanzolini and Heyer (1987</xref>: map n°3).</p></caption><graphic xmlns:xlink="http://www.w3.org/1999/xlink" xlink:href="ZooKeys-375-015-g010.jpg" position="float" orientation="portrait" xlink:type="simple"/></fig><fig id="F11" position="float" orientation="portrait"><label>Figure 44.</label><caption><p>Distribution of <italic><tp:taxon-name>Catharylla mayrabonillae</tp:taxon-name></italic> (green) and <italic><tp:taxon-name>Catharylla paulella</tp:taxon-name></italic> (red), and distance between barcode haplotypes 07-SRNP-113921 and LEP 1226 (<italic><tp:taxon-name>Catharylla mayrabonillae</tp:taxon-name></italic>).</p></caption><graphic xmlns:xlink="http://www.w3.org/1999/xlink" xlink:href="ZooKeys-375-015-g011.jpg" position="float" orientation="portrait" xlink:type="simple"/></fig><fig id="F12" position="float" orientation="portrait"><label>Figure 45.</label><caption><p>Distribution of <italic><tp:taxon-name>Catharylla bijuga</tp:taxon-name></italic> (green), <italic><tp:taxon-name>Catharylla coronata</tp:taxon-name></italic> (light purple), <italic><tp:taxon-name>Catharylla serrabonita</tp:taxon-name></italic> (sky blue) and <italic><tp:taxon-name>Catharylla tenellus</tp:taxon-name></italic> (blue), and distances between barcode haplotypes BC MTD 01839 and BC MTD 1840 (<italic><tp:taxon-name>Catharylla bijuga</tp:taxon-name></italic>), and BC MTD 1709 and BC MTD 1842 (<italic><tp:taxon-name>Catharylla tenellus</tp:taxon-name></italic>).</p></caption><graphic xmlns:xlink="http://www.w3.org/1999/xlink" xlink:href="ZooKeys-375-015-g012.jpg" position="float" orientation="portrait" xlink:type="simple"/></fig><fig id="F13" position="float" orientation="portrait"><label>Figure 46.</label><caption><p>Distribution of <italic><tp:taxon-name>Catharylla serrabonita</tp:taxon-name></italic> and percentage of nucleotide differences in barcode sequences between different samples.</p></caption><graphic xmlns:xlink="http://www.w3.org/1999/xlink" xlink:href="ZooKeys-375-015-g013.jpg" position="float" orientation="portrait" xlink:type="simple"/></fig></tp:treatment-sec><tp:treatment-sec sec-type="Biology"><title>Biology.</title><p>The biology of the species remains unknown. In the Serra Bonita Reserve in march 2011, we observed <italic><tp:taxon-name>Catharylla serrabonita</tp:taxon-name></italic> in its environment, i.e. forested hills up to about 950 m in elevation, surrounded by cacao or coffee plantations in the lowlands. The moths were coming to light, usually very late (after 23:00).</p></tp:treatment-sec><tp:treatment-sec sec-type="Phylogenetic relationships and monophyly"><title>Phylogenetic relationships and monophyly.</title><p>Presumably, given the reduced labial palpi and the forewing color and pattern, <italic><tp:taxon-name>Catharylla</tp:taxon-name></italic> has been placed in the <tp:taxon-name>Argyriini</tp:taxon-name> (<xref ref-type="bibr" rid="B31">Munroe 1995</xref>). But our phylogenetic analyses do not support tribe <tp:taxon-name>Argyriini</tp:taxon-name> with <italic><tp:taxon-name>Catharylla</tp:taxon-name></italic> included, and the genus seems to be most closely related to <italic><tp:taxon-name>Micrelephas</tp:taxon-name></italic>.</p></tp:treatment-sec><ref-list><ref id="B54"><mixed-citation xmlns:xlink="http://www.w3.org/1999/xlink" xlink:type="simple"><person-group><name name-style="western"><surname>Zeller</surname><given-names>PC</given-names></name></person-group> (<year>1863</year>) <article-title>Chilonidarum et Crambidarum genera et species.</article-title><publisher-name>Wiegandt &amp; Hempel</publisher-name>, <publisher-loc>Meseritz &amp; Berlin</publisher-loc>, <fpage>1</fpage>–<lpage>56</lpage>.</mixed-citation></ref><ref id="B3"><mixed-citation xmlns:xlink="http://www.w3.org/1999/xlink" xlink:type="simple"><person-group><name name-style="western"><surname>Bleszynski</surname><given-names>S</given-names></name><name name-style="western"><surname>Collins</surname><given-names>RJ</given-names></name></person-group> (<year>1962</year>) <article-title>A short catalogue of the world species of the Family Crambidae (Lepidoptera).</article-title><source>Acta Zoologica Cracoviensia</source><volume>7</volume>: <fpage>197</fpage>-<lpage>389</lpage>.</mixed-citation></ref><ref id="B23"><mixed-citation xmlns:xlink="http://www.w3.org/1999/xlink" xlink:type="simple"><person-group><name name-style="western"><surname>Landry</surname><given-names>B</given-names></name></person-group> (<year>1993</year>) <article-title>The types of North American Crambinae (Lepidoptera: Pyralidae) in the Natural History Museum, London.</article-title><source>The Canadian Entomologist</source><volume>125</volume>: <fpage>1077</fpage>-<lpage>1090</lpage>. doi: <ext-link ext-link-type="uri" xlink:href="http://dx.doi.org/10.4039/Ent1251077-6" xlink:type="simple">10.4039/Ent1251077-6</ext-link></mixed-citation></ref><ref id="B31"><mixed-citation xmlns:xlink="http://www.w3.org/1999/xlink" xlink:type="simple"><person-group><name name-style="western"><surname>Munroe</surname><given-names>EG</given-names></name></person-group> (<year>1995</year>) <chapter-title>Crambidae (Crambinae, Schoenobiinae, Cybalomiinae, Linostinae, Glaphyriinae, Dichogaminae, Scopariinae, Musotiminae, Midilinae, Nymphulinae, Odontiinae, Evergestinae, Pyraustinae).</chapter-title> In: <person-group><name name-style="western"><surname>Heppner</surname><given-names>JB</given-names></name></person-group> (<year>1995</year>) <source>Atlas of Neotropical Lepidoptera. Checklist: Part 2. Hyblaeoidea-Pyraloidea-Tortricoidea 3.</source><publisher-name>Association for Tropical Lepidoptera &amp; Scientific Publishers</publisher-name>, <publisher-loc>Gainesville</publisher-loc>, <fpage>34</fpage>–<lpage>79</lpage>.</mixed-citation></ref><ref id="B35"><mixed-citation xmlns:xlink="http://www.w3.org/1999/xlink" xlink:type="simple"><person-group><name name-style="western"><surname>Nuss</surname><given-names>M</given-names></name><name name-style="western"><surname>Landry</surname><given-names>B</given-names></name><name name-style="western"><surname>Vegliante</surname><given-names>F</given-names></name><name name-style="western"><surname>Tränkner</surname><given-names>A</given-names></name><name name-style="western"><surname>Mally</surname><given-names>R</given-names></name><name name-style="western"><surname>Hayden</surname><given-names>J</given-names></name><name name-style="western"><surname>Segerer</surname><given-names>A</given-names></name><name name-style="western"><surname>Li</surname><given-names>H</given-names></name><name name-style="western"><surname>Schouten</surname><given-names>R</given-names></name><name name-style="western"><surname>Solis</surname><given-names>MA</given-names></name><name name-style="western"><surname>Trofimova</surname><given-names>T</given-names></name><name name-style="western"><surname>De Prins</surname><given-names>J</given-names></name><name name-style="western"><surname>Speidel</surname><given-names>W</given-names></name></person-group> (<year>2003–2013</year>) <source>Global Information System on Pyraloidea.</source><ext-link ext-link-type="uri" xlink:href="http://www.pyraloidea.org" xlink:type="simple">http://www.pyraloidea.org</ext-link></mixed-citation></ref><ref id="B43"><mixed-citation xmlns:xlink="http://www.w3.org/1999/xlink" xlink:type="simple"><person-group><name name-style="western"><surname>Schaus</surname><given-names>W</given-names></name></person-group> (<year>1922</year>) <article-title>New species of Pyralidae of the subfamily Crambinae from tropical America.</article-title><source>Proceedings of the Entomological Society of Washington</source><volume>24</volume>: <fpage>127</fpage>-<lpage>145</lpage>.</mixed-citation></ref><ref id="B24"><mixed-citation xmlns:xlink="http://www.w3.org/1999/xlink" xlink:type="simple"><person-group><name name-style="western"><surname>Landry</surname><given-names>B</given-names></name></person-group> (<year>1995</year>) <article-title>A phylogenetic analysis of the major lineages of the Crambinae and of the genera of Crambini of North America (Lepidoptera: Pyralidae).</article-title></mixed-citation></ref><ref id="B48"><mixed-citation xmlns:xlink="http://www.w3.org/1999/xlink" xlink:type="simple"><person-group><name name-style="western"><surname>Vanzolini</surname><given-names>P</given-names></name><name name-style="western"><surname>Heyer</surname><given-names>WR</given-names></name></person-group> (<year>1987</year>) <source>Proceedings of a Workshop on Neotropical Distribution Patterns</source>.</mixed-citation></ref></ref-list></tp:taxon-treatment>
