# Supplementary material for: Systematics of the Neotropical genus Catharylla Zeller (Lepidoptera, Pyralidae s. l., Crambinae)
Source: Zookeys. 2014 Jan 30;(375):15–73. doi: 10.3897/zookeys.375.6222 (PMC3921562; doi:10.3897/zookeys.375.6222)
Supplement: XML Treatment for Catharylla bijuga [file zookeys.375.6222-treatment2.xml]

<!DOCTYPE tp:taxon-treatment
  PUBLIC "-//TaxonX//DTD Taxonomic Treatment Publishing DTD v0 20100105//EN" "tax-treatment-NSO.dtd">
<tp:taxon-treatment xmlns:tp="http://www.plazi.org/taxpub"><tp:treatment-meta><mixed-citation publication-type="journal"><person-group><name><surname>Léger</surname><given-names>Théo</given-names></name><name><surname>Landry</surname><given-names>Bernard</given-names></name><name><surname>Nuss</surname><given-names>Matthias</given-names></name><name><surname>Mally</surname><given-names>Richard</given-names></name></person-group><article-title>Systematics of the Neotropical genus <italic>Catharylla</italic> Zeller (Lepidoptera, Pyralidae s. l., Crambinae)</article-title><source>Zookeys</source><day>30</day><month>1</month><year>2014</year><volume>2014</volume><issue>375</issue><fpage>15</fpage><lpage>73</lpage><pub-id pub-id-type="doi">10.3897/zookeys.375.6222</pub-id></mixed-citation></tp:treatment-meta><tp:nomenclature><tp:taxon-name>
                        <tp:taxon-name-part taxon-name-part-type="genus">Catharylla</tp:taxon-name-part>
                        <tp:taxon-name-part taxon-name-part-type="species">bijuga</tp:taxon-name-part>
                        <object-id xmlns:xlink="http://www.w3.org/1999/xlink" content-type="zoobank" xlink:type="simple">http://zoobank.org/9FC3D8A6-A172-443C-A52A-BE510976DD0A</object-id>
                        <object-id xmlns:xlink="http://www.w3.org/1999/xlink" xlink:type="simple">http://species-id.net/wiki/Catharylla_bijuga</object-id>
                    </tp:taxon-name><tp:taxon-authority>T. Léger &amp; B. Landry</tp:taxon-authority><tp:taxon-status xmlns:xlink="http://www.w3.org/1999/xlink" xlink:type="simple">sp. n.</tp:taxon-status><xref ref-type="fig" rid="F1">Figs 1</xref><xref ref-type="fig" rid="F4">, 11</xref><xref ref-type="fig" rid="F4">, 12</xref><xref ref-type="fig" rid="F8">, 34</xref><xref ref-type="fig" rid="F12">, 45</xref></tp:nomenclature><tp:treatment-sec sec-type="Type material"><title>Type material.</title><p><bold>Holotype.</bold> ♂, with labels as follows: “Pied Saut, | Oyapok [sic] River, | French Guiana, | S. M. Klages | C. M. Acc. 6111.”; “Dec[ember]. | 1917”; “HOLOTYPE | Catharylla bijuga | T. Léger &amp; B. Landry” [red label]; “Catharylla | ramona sp. n. | det. Bleszynski, 1969”; “MANUSCRIPT | NAME” [white card with red lettering and thin red rectangle submarginally]; “BL 1744 ♂”. Deposited in CMNH.</p><p><bold>Paratypes.</bold> 16 ♂, 9 ♀. BRAZIL: 1 ♂ (genitalia on slide BL 1748, used for DNA Barcoding BC MTD 01840), Amazonas, P[ar]q.[ue] Nac.[ional] do Jaú, Rio Jaú, bg. Miratucú, 1°57'S, / 61°49'W, 26–27.vii.1995, U[ltra] V[iolet] light sheet (R. W. Hutchings) (USNM). FRENCH GUIANA: 2 ♂ (1 with genitalia on slide <tp:taxon-name>Pyralidae</tp:taxon-name> Brit. Mus. slide N°15893) with same data as holotype (BMNH); 5 ♂, 1 ♀ (2 ♂ with genitalia on slides <tp:taxon-name>Pyralidae</tp:taxon-name> Brit. Mus. Slide N°15891, N°15892, ♀ with genitalia on slide BL 1735) with same locality as holotype except i.1918 (1 ♂), ii.1918 (4 ♂, 1 ♀) (S. M. Klages) (BMNH, CMNH); 1 ♂, 2 ♀, Parcelles CIRAD de Combi, plantations expérimentales pk 1.5, <named-content xmlns:xlink="http://www.w3.org/1999/xlink" content-type="dwc:verbatimCoordinates" xlink:type="simple">5°18'N, 52°55'30 W</named-content>, 4.iii.2011, piège lumineux [light trap] (B. Hermier) (♂ with Hermier n° 24340, 2 ♀ with labels Hermier n° 24341 &amp; 24345) (MHNG); 3 ♂, 2 ♀ (2 ♂ with genitalia on slides BL 1719 and <tp:taxon-name>Pyralidae</tp:taxon-name> Brit. Mus. Slide N° 7815, 2 ♀ with genitalia on slides BL 1739 and BL 1740), Saint-Jean-du-Maroni (Le Moult) (BMNH); <!--PageBreak-->1 ♂, Saint-Laurent-du-Maroni (USNM); 1 ♂ (genitalia on slide BL 1694, (used for DNA barcoding BC MTD 01839) Roura, 3.6km E[ast] Roura at r[oa]d to Crique Gabrielle, 50m, 20.iv.1994, at light (J. S. Miller &amp; C. Snyder) (AMNH); 1 ♀ (genitalia on slide BL 1734), Cayenne, iii.1917 (CMNH). GUYANA: 1 ♂, New River 1938 (C.A. Hudson) (BMNH); 1 ♂, Mallali [sic] (USNM). SURINAME: 1 ♀ (genitalia on slide USNM 52888), Geldersland, Surinam River (USNM); 1 ♀ (genitalia on slide BL 1732), Sipaliwini Distr[ict], Thibiti area, Kabo Creek, partly swampy, primary forest on hilly slopes, ca. 2km from river, 29.v.1989 (J. Beerlink) (Schouten Coll.).</p><p>COI barcode sequence of paratype BC MTD 01839 (654 bp): ACATTATATTTTATCTTCGGAATTTGAGCAGGAATAGTTGGAACATCCCTAAGACTTTTAATTCGAGCAGAATTAGGTAATCCAGGTTCTCTTATTGGTGACGACCAAATTTATAATACTATTGTTACTGCTCATGCATTTATTATAATTTTTTTTATAGTTATGCCAATTATAATTGGAGGATTCGGTAATTGATTAGTTCCATTAATATTGGGAGCACCAGATATAGCATTCCCACGAATAAATAATATAAGATTTTGATTACTCCCCCCCTCTTTAATCCTATTAATTTCTAGAAGAGTTGTAGAAAATGGAGCTGGAACAGGATGAACAGTTTACCCCCCACTTTCATCAAATATTGCTCATAGTGGTAGATCTGTAGATTTAGCAATTTTTTCTCTACACTTAGCAGGAATTTCATCAATCTTAGGAGCTATTAATTTTATTACAACAATTCTTAATATACGAATTAATGGTTTATCTTTCGATCAAATACCTTTATTTGTTTGATCTGTAGGAATTACAGCTTTACTTCTTCTCTTATCCTTACCCGTATTAGCTGGTGCTATTACTATACTTTTAACTGATCGAAATTTAAATACATCTTTTTTTGATCCTGCTGGAGGAGGAGATCCTATCCTTTACCAACACTTA</p></tp:treatment-sec><tp:treatment-sec sec-type="Diagnosis"><title>Diagnosis.</title><p>On the forewing (<xref ref-type="fig" rid="F1">Fig. 1</xref>), the seven, thin, marginal dark brown dashes with the most tornal two shaped like spots will separate this species from the others. In male genitalia (<xref ref-type="fig" rid="F4">Fig. 11</xref>), the strongly sclerotized double costal arm of the valva with the ventral arm tubular is a distinctive character. In female genitalia, the best diagnostic character is the sclerotized projection latero-ventrally on sternite VIII (<xref ref-type="fig" rid="F8">Fig. 34</xref>).</p></tp:treatment-sec><tp:treatment-sec sec-type="Description"><title>Description.</title><p>Male (n = 17) (<xref ref-type="fig" rid="F1">Fig. 1</xref>): Antenna brown with light ochreous scales; with patch of dark brown scales at base. Maxillary palpus ringed with brown at base and half of length, white tipped. Labial palpus: 1.4–1.6 mm long; ochreous, slightly lighter basally, ringed with dark brown at 2/3, white tipped. Thorax slightly ochreous at collar. Foreleg coxa white; femur ochreous, dark brown dorsally; tibia and tarsomeres ochreous, distally ringed with brown. Midleg and hindleg light ochreous; tibia-femur joint brown on midleg; tarsomeres II–V brown to dark brown on upperside, with white ringed tips. Abdomen dull white to greyish brown. Forewing length: 9.0–10.5 mm; snow white, with yellow ochreous to brown costal margin, partially disrupted when meeting transverse lines; median line yellow ochreous; subterminal line yellow ochreous to brown, forming small triangular spot on costal margin; subapical triangle on costal margin ochreous; outer margin slightly ochreous with five dark brown dashes regularly spaced or sometimes forming faintly continuous line, and one cubital and one anal spots, with cubital spot slightly displaced toward base; fringes brass colored; <!--PageBreak-->underside dull white to light ochreous along costal margin, with marginal dashes pronounced. Hindwing snow white, veins slightly ochreous, with shiny aspect; marginal <!--PageBreak-->line thin, brown, pronounced up to CuA1, then shiny white; fringes white; underside white, with same margin as on recto.</p><p>Tympanal organs (n = 8): Tympanic pockets extending slightly beyond transverse ridge, rounded. Tympanic drum elongate, more or less oval, postero-laterally extended beyond transverse ridge.</p><p>Male genitalia (n = 8) (<xref ref-type="fig" rid="F4">Figs 11</xref>, <xref ref-type="fig" rid="F4">12</xref>): Uncus slightly down-curved, about 3/5 length of tegumen arms, with few setae laterally; tip pointed; uncus arms not separated at base, forming low bump medio-ventrally. Gnathos arms joining at half their length; distal half with short, rounded, dorsal projection at base; directed upward subapically at about 50° angle; slightly shorter than uncus and thinner. Tegumen pedunculi progressively widening toward uncus; dorsal connection of tegumen about 1/3 length of pedunculi; ventral margin straight; dorsal margin slightly convex, bare. Cucculus moderately wide, narrowing in distal 1/4; costal arm of valva double, bare, about as long as cucculus, joined to cucculus until 3/5 of its length; ventral arm thin, tubular, strongly sclerotized, slightly curved inward, apex directed upward, narrowed, pointed; dorsal arm broader, slightly shorter than ventral arm, straight, apically rounded, less thickly sclerotized than ventral arm. Vinculum enlarging latero-dorsally, ventrally narrow; saccus short, rounded. Juxta triangular, apically broadly rounded, slightly curved downward, basally projected into two large lateral lobes. Phallus almost straight, with slightly upturned sclerotized apex; vesica covered with microspicules barely visible, with one large, curved, pointed cornutus.</p><p>Female (n = 10): Labial palpi: 1.1–1.4 mm long. Forewing length: 11–15 mm; frenulum triple.</p><p>Female genitalia (n = 6) (<xref ref-type="fig" rid="F8">Fig. 34</xref>): Papillae anales slightly projected ventrally and dorsally, dorsally forming prominent sclerotized rounded bulge. Posterior apophyses widened basally, 0.35–0.5 × length of papillae anales. Segment VIII circular in cross section, enlarging progressively toward papillae. Tergite VIII narrow, about 2/5 length of sternite VIII, with short setae along posterior edge. Anterior apophyses wide at base, about 0.1 × length of papillae. Sterigma with thin slightly sclerotized membrane covered with minute spicules dorsad of ostium bursae, with posterior margin slightly indented; with sclerotized projection laterad from sternite VIII antero-ventrally, with tip bifid, longer part directed downward, shorter part lateral, curved posterad. Basal part of ductus bursae ventrally sclerotized, looping and narrow, progressively widening toward corpus bursae. Corpus bursae poorly differenciated from ductus, twice as long as wide, without signum.</p></tp:treatment-sec><tp:treatment-sec sec-type="Distribution"><title>Distribution.</title><p>The species occurs in lowlands in the three Guianas and Brazil (<xref ref-type="fig" rid="F12">Fig. 45</xref>).</p></tp:treatment-sec><tp:treatment-sec sec-type="Etymology"><title>Etymology.</title><p>Bijuga comes from the Latin <italic>bijugus, a, um</italic> which means “yoked together, double”, in reference to the bifid costal arm of the male genitalia.</p></tp:treatment-sec><tp:treatment-sec sec-type="Notes"><title>Notes.</title><p>In some paratypes from French Guiana the collecting data mention a “pk” (=”point kilométrique”). This kilometric marker refers to the distance of the collecting spot on the forest road to the nearest main road. CIRAD (Centre de coopération internationale en recherche agronomique pour le développement) refers to the name of the research institution leading agronomical research on the Combi site. the Combi site. When S. Bleszynski looked into <!--PageBreak--><italic><tp:taxon-name>Catharylla</tp:taxon-name></italic>, he gave the manuscript name <italic><tp:taxon-name>Catharylla ramona</tp:taxon-name></italic> to this species, but never published it. The comparison of the tip of the tubular costal arm of the male genitalia and the female lateral projections of sternite VIII shows rather nicely that the male hooks the female genitalia during the mating process. The specimen collected in Parque Nacional do Jaú, Brazil, shows a divergence in COI barcode sequence of 5.05% with that of Roura, French Guiana. In morphology we find no significant difference corroborating this divergence. The relationships of this species to the others remain uncertain in our phylogenetic analyses.</p></tp:treatment-sec><tp:treatment-sec><!--Section generated to contain objects referenced in tp:taxon-treatment.--><fig id="F1" position="float" orientation="portrait"><label>Figures 1–8.</label><caption><p>Habitus of <italic><tp:taxon-name>Catharylla</tp:taxon-name></italic> species: <bold>1</bold> <italic><tp:taxon-name>Catharylla bijuga</tp:taxon-name></italic> sp. n., holotype, French Guiana, Pied Saut, Oyapock River (CMNH) <bold>2</bold> <italic><tp:taxon-name>Catharylla chelicerata</tp:taxon-name></italic> sp. n., Parcelles CIRAD de Combi, plantations expérimentales pk 1.8, <named-content xmlns:xlink="http://www.w3.org/1999/xlink" content-type="dwc:verbatimCoordinates" xlink:type="simple">5°18'N, 52°55'30"W</named-content> (MHNG) <bold>3</bold> <italic><tp:taxon-name>Catharylla gigantea</tp:taxon-name></italic> sp. n., holotype, Brazil, Amazonas, Manaus, Reserva Ducke, AM-010, km 26, <named-content xmlns:xlink="http://www.w3.org/1999/xlink" content-type="dwc:verbatimCoordinates" xlink:type="simple">2°55'S, 59°59'W</named-content> <bold>4</bold> <italic><tp:taxon-name>Catharylla tenellus</tp:taxon-name></italic> Zeller, Brazil, Saõ Paulo, Bertioga (Becker Coll.) <bold>5</bold> <italic><tp:taxon-name>Catharylla coronata</tp:taxon-name></italic> sp. n., holotype, Brazil, Espirito Santo, Linhares (USNM) <bold>6</bold> <italic><tp:taxon-name>Catharylla serrabonita</tp:taxon-name></italic> sp. n., holotype, Brazil, Bahia. Camacan, Reserva Serra Bonita, <named-content xmlns:xlink="http://www.w3.org/1999/xlink" content-type="dwc:verbatimCoordinates" xlink:type="simple">15°23'S, 39°33'W</named-content>, 800m (Becker Coll.) <bold>7</bold> <italic><tp:taxon-name>Catharylla mayrabonillae</tp:taxon-name></italic> sp. n., holotype, Ecuador, Napo, Misahualli (Becker Coll.) <bold>8</bold> <italic><tp:taxon-name>Catharylla paulella</tp:taxon-name></italic> Schaus, holotype, Brazil, Sao Paulo state, Sao Paulo (USNM).</p></caption><graphic xmlns:xlink="http://www.w3.org/1999/xlink" xlink:href="ZooKeys-375-015-g001.jpg" position="float" orientation="portrait" xlink:type="simple"/></fig><fig id="F4" position="float" orientation="portrait"><label>Figures 11–16.</label><caption><p>Male genitalia features of <italic><tp:taxon-name>Catharylla</tp:taxon-name></italic> species: <bold>11–12</bold> <italic><tp:taxon-name>Catharylla bijuga</tp:taxon-name></italic> sp. n., paratype, French Guyana, St-Jean-de-Maroni, slide BL 1719 ♂ (BMNH) <bold>11</bold> Genitalia without phallus. cu: cucculus; c. a.: costal arm; g: gnathos; j: juxta; t: tegumen; u: uncus; v: vinculum <bold>12</bold> Phallus in lateral view. v: vesica; c: cornutus <bold>13–14</bold> <italic><tp:taxon-name>Catharylla chelicerata</tp:taxon-name></italic> sp. n., paratype, Brazil, Amazonas, Rio Negro, Mirapinima, slide BL 1714 ♂ (MHNG) <bold>13</bold> Genitalia without phallus <bold>14</bold> Phallus in lateral view <bold>15–16</bold> <italic><tp:taxon-name>Catharylla gigantea</tp:taxon-name></italic> sp. n., holotype, Brazil, Amazonas, Reserva Ducke, slide BL 1747 ♂ (BMNH) <bold>15</bold> Genitalia without phallus. 1 <bold>6</bold> Phallus in lateral view.</p></caption><graphic xmlns:xlink="http://www.w3.org/1999/xlink" xlink:href="ZooKeys-375-015-g004.jpg" position="float" orientation="portrait" xlink:type="simple"/></fig><fig id="F8" position="float" orientation="portrait"><label>Figures 34–41.</label><caption><p>Female genitalia of <italic><tp:taxon-name>Catharylla</tp:taxon-name></italic> species. <bold>34</bold> <italic><tp:taxon-name>Catharylla bijuga</tp:taxon-name></italic> sp. n. in lateral view, paratype, Suriname, Sipaliwini District, Thibiti area, Kabo-Creek, slide BL 1732 ♀ (Schouten Coll.) <bold>35</bold> <italic><tp:taxon-name>Catharylla chelicerata</tp:taxon-name></italic> sp. n., paratype, Brazil, Reserva Ducke, slide BL 1711 ♀ (CNC); pap: papillae anales; p. a.: posterior apophyses; s: segment VIII; a. a.: anterior apophyses; st: sterigma; d: ductus bursae; c: corpus bursae <bold>36</bold> <italic><tp:taxon-name>Catharylla gigantea</tp:taxon-name></italic> sp. n. paratype, French Guyana, Saint-Jean-du-Maroni, slide n°6679SB (BMNH) <bold>37</bold> <italic><tp:taxon-name>Catharylla tenellus</tp:taxon-name></italic> Zeller, Brazil, Rio de Janeiro, slide BL 1733 ♀ (CMNH) <bold>38</bold> <italic><tp:taxon-name>Catharylla coronata</tp:taxon-name></italic> sp. n. paratype, Brazil, Paranà, Curitiba, slide BL 1753 ♀ (Becker Coll.) <bold>39</bold> <italic><tp:taxon-name>Catharylla serrabonita</tp:taxon-name></italic> sp. n. paratype, Brazil, Espírito Santo, Linhares, slide BL 1759 ♀ (Becker Coll.) <bold>40</bold> <italic><tp:taxon-name>Catharylla mayrabonillae</tp:taxon-name></italic> sp. n. paratype, French Guyana, Saint-Jean-du-Maroni, slide BL 1720 ♀ (BMNH) <bold>41</bold> <italic><tp:taxon-name>Catharylla paulella</tp:taxon-name></italic> Schaus, Brazil, Distrito Federal, Planaltina, slide BL 1751 ♀ (Becker Coll.).</p></caption><graphic xmlns:xlink="http://www.w3.org/1999/xlink" xlink:href="ZooKeys-375-015-g008.jpg" position="float" orientation="portrait" xlink:type="simple"/></fig><fig id="F12" position="float" orientation="portrait"><label>Figure 45.</label><caption><p>Distribution of <italic><tp:taxon-name>Catharylla bijuga</tp:taxon-name></italic> (green), <italic><tp:taxon-name>Catharylla coronata</tp:taxon-name></italic> (light purple), <italic><tp:taxon-name>Catharylla serrabonita</tp:taxon-name></italic> (sky blue) and <italic><tp:taxon-name>Catharylla tenellus</tp:taxon-name></italic> (blue), and distances between barcode haplotypes BC MTD 01839 and BC MTD 1840 (<italic><tp:taxon-name>Catharylla bijuga</tp:taxon-name></italic>), and BC MTD 1709 and BC MTD 1842 (<italic><tp:taxon-name>Catharylla tenellus</tp:taxon-name></italic>).</p></caption><graphic xmlns:xlink="http://www.w3.org/1999/xlink" xlink:href="ZooKeys-375-015-g012.jpg" position="float" orientation="portrait" xlink:type="simple"/></fig></tp:treatment-sec></tp:taxon-treatment>
