# Supplementary material for: Systematics of the Neotropical genus Catharylla Zeller (Lepidoptera, Pyralidae s. l., Crambinae)
Source: Zookeys. 2014 Jan 30;(375):15–73. doi: 10.3897/zookeys.375.6222 (PMC3921562; doi:10.3897/zookeys.375.6222)
Supplement: XML Treatment for Catharylla gigantea [file zookeys.375.6222-treatment4.xml]

<!DOCTYPE tp:taxon-treatment
  PUBLIC "-//TaxonX//DTD Taxonomic Treatment Publishing DTD v0 20100105//EN" "tax-treatment-NSO.dtd">
<tp:taxon-treatment xmlns:tp="http://www.plazi.org/taxpub"><tp:treatment-meta><mixed-citation publication-type="journal"><person-group><name><surname>Léger</surname><given-names>Théo</given-names></name><name><surname>Landry</surname><given-names>Bernard</given-names></name><name><surname>Nuss</surname><given-names>Matthias</given-names></name><name><surname>Mally</surname><given-names>Richard</given-names></name></person-group><article-title>Systematics of the Neotropical genus <italic>Catharylla</italic> Zeller (Lepidoptera, Pyralidae s. l., Crambinae)</article-title><source>Zookeys</source><day>30</day><month>1</month><year>2014</year><volume>2014</volume><issue>375</issue><fpage>15</fpage><lpage>73</lpage><pub-id pub-id-type="doi">10.3897/zookeys.375.6222</pub-id></mixed-citation></tp:treatment-meta><tp:nomenclature><tp:taxon-name>
                        <tp:taxon-name-part taxon-name-part-type="genus">Catharylla</tp:taxon-name-part>
                        <tp:taxon-name-part taxon-name-part-type="species">gigantea</tp:taxon-name-part>
                        <object-id xmlns:xlink="http://www.w3.org/1999/xlink" content-type="zoobank" xlink:type="simple">http://zoobank.org/06B7837B-A5DE-4347-824E-B74127F028E2</object-id>
                        <object-id xmlns:xlink="http://www.w3.org/1999/xlink" xlink:type="simple">http://species-id.net/wiki/Catharylla_gigantea</object-id>
                    </tp:taxon-name><tp:taxon-authority>T. Léger &amp; B. Landry</tp:taxon-authority><tp:taxon-status xmlns:xlink="http://www.w3.org/1999/xlink" xlink:type="simple">sp. n.</tp:taxon-status><xref ref-type="fig" rid="F1">Figs 3</xref><xref ref-type="fig" rid="F4">, 15</xref><xref ref-type="fig" rid="F4">, 16</xref><xref ref-type="fig" rid="F8">, 36</xref><xref ref-type="fig" rid="F10">, 43</xref></tp:nomenclature><tp:treatment-sec sec-type="Type material"><title>Type material.</title><p><bold>Holotype.</bold> ♂, with labels as follows: “Brazil: Amazonas, Manaus, | Reserva Ducke, AM-010, k[ilo]m[eter]. 26 | <named-content xmlns:xlink="http://www.w3.org/1999/xlink" content-type="dwc:verbatimCoordinates" xlink:type="simple">2°55'S, 59°59'W</named-content>, Dec[ember].13, 1993 | J. Bolling Sullivan &amp; | Roger W. Hutchings | U[ltra]V[iolet] Light (Plateau Hut)”; “HOLOTYPE | Catharylla gigantea | T. Léger &amp; B. Landry” [red label]; “BL 1747 ♂” [light green label]. Deposited in USNM.</p><p><bold>Paratypes.</bold> 5♂, 2 ♀. BRAZIL: 1 ♂, Amazonas, Reserva Ducke, km. 26, Manaus–Itacoatiara Highway, 15.v.1972 (E. G., I. and E. A. Munroe) (CNC). FRENCH GUIANA: 1 ♂, 1 ♀ (genitalia respectively on <tp:taxon-name>Pyralidae</tp:taxon-name> Brit. Mus. slides N° 11224 and 11342), Saint-Jean-du-Maroni (E. Le Moult) (BMNH); 1 ♂ (genitalia on slide GS-6694-SB), Oyapok [sic] River, Pied Saut, iii.1918 (S. M. Klages) (CMNH). GUYANA: 2 ♂, 1 ♀ (1 ♂ with genitalia on slide BL 1716, ♀ with genitalia on <tp:taxon-name>Pyralidae</tp:taxon-name> Brit. Mus. Slide N° 19017), Potaro, ii.1908 (2 ♂), v.1908 (1 ♀) (S. M. Klages) (BMNH).</p></tp:treatment-sec><tp:treatment-sec sec-type="Diagnosis"><title>Diagnosis.</title><p>From <italic><tp:taxon-name>Catharylla chelicerata</tp:taxon-name></italic>, <italic><tp:taxon-name>Catharylla gigantea</tp:taxon-name></italic> differs in having the male costal arm shorter, basally wide and tooth shaped while it is long, narrow throughout and hook shaped in <italic><tp:taxon-name>Catharylla chelicerata</tp:taxon-name></italic>. The juxta is long, tongue shaped, almost straight, and apically rounded, whereas it is downcurved and apically conical in <italic><tp:taxon-name>Catharylla chelicerata</tp:taxon-name></italic>. In female genitalia, the sterigma forms a pair of shallow pockets opened posterad whereas in <italic><tp:taxon-name>Catharylla chelicerata</tp:taxon-name></italic> the sterigma forms a strongly sclerotized symmetrical structure made of two asymmetrical bell-shaped cavities opened anterad.</p></tp:treatment-sec><tp:treatment-sec sec-type="Description"><title>Description.</title><p>Male (n = 6) (<xref ref-type="fig" rid="F1">Fig. 3</xref>): Head with ochreous chaetosemata. Antenna brown with light brown scales, with patch of dark brown scales at base. Maxillary palpus brown with dark brown spot at half of length, white tipped. Labial palpus: 1.6–2.4 mm long; ochreous to brown ochreous, basally white, with patch of dark <!--PageBreak-->brown scales at half of length, white tipped. Thorax with some brown at collar. Foreleg coxa white, femur white, ashen brown dorsally; tibia and tarsomeres brown-ochreous, distally ringed with dark brown. Midleg white with tibia-femur joint and base of tibia ashen; tarsomeres ochreous to brown ochreous with upperside brown to dark brown, white tipped. Hindleg white with tarsomeres II–V ochreous to brown ochreous, upperside brown, with white tips. Forewing length: 13.5–14.5 mm; snow white with wide brown to dark brown costal line from base to apex; median and subterminal transverse lines faded brown; dark brown spots on termen forming more or less continuous line; fringes brass colored; underside white, with costal margin brown ochreous, outer margin with subtriangular spots. Hindwing snow white; marginal spots dark brown between R5, M1, M2, M3, and CuA1; fringe white; underside snow white, with same spots as on upperside.</p><p>Tympanal organs (n = 5): Transverse ridge medially convex. Tympanic pockets extending slightly beyond transverse ridge, rounded. Tympanic bridge lightly sclerotized, dorsal base of praecinctorium sclerotized. Tympanic drums elongate, bean shaped.</p><p>Male genitalia (n = 5) (<xref ref-type="fig" rid="F4">Figs 15</xref>, <xref ref-type="fig" rid="F4">16</xref>): Uncus straight, about 3/4 length of tegumen arms, dorso-ventrally flattened, dorsally convex, ventral margin convex in basal half, concave in distal half; basally and laterally setose; apex slightly rounded, medially with short projection pointing postero-ventrally. Gnathos arms joining at 1/5, about 1/4 longer than uncus, regularly curved. Tegumen arms narrow at base, widening regularly to reach 1.5 × basal width dorsally, with connection at distal 1/6. Cucculus densely setose, broad at base, slightly widening and truncate at apex; costal arm of valva basally wide, short, tooth shaped, slightly curved inward. Juxta long, tongue shaped, almost straight, apically rounded, with basal lateral lobes curved ventrally. Saccus short, curved upward. Phallus narrow, S-shaped; vesica covered with tiny spicules, with string of 14 small cornuti increasing in size toward apex, with apical cornutus up to 5 × length of previous one.</p><p>Female (n = 2): Labial palpi: 2.5–3.1 mm long. Forewing length: 17.5–22 mm; frenulum triple.</p><p>Female genitalia (n = 2) (<xref ref-type="fig" rid="F8">Fig. 36</xref>): Papillae anales ventrally projected. Posterior apophyses about 0.35 × length of papillae anales, narrow. Segment VIII narrowing ventrally, densely covered with spinules; narrow connection at lamella antevaginalis; lamella antevaginalis slightly projected downward. Sterigma forming pair of shallow pockets opened posterad at base of segment VIII. Anterior apophyses about 0.08 × length of papillae anales, of medium width, basally wide. Ductus bursae wide, as long as twice segment VIII, regularly enlarging into corpus bursae. Corpus bursae with one rounded signum.</p></tp:treatment-sec><tp:treatment-sec sec-type="Distribution"><title>Distribution.</title><p><italic><tp:taxon-name>Catharylla gigantea</tp:taxon-name></italic> has been found in French Guiana, Guyana, and Brazil (Amazonas) (<xref ref-type="fig" rid="F10">Fig. 43</xref>).</p></tp:treatment-sec><tp:treatment-sec sec-type="Etymology"><title>Etymology.</title><p>The name comes from the Latin <italic>giganteus, a, um</italic> meaning very large.</p></tp:treatment-sec><tp:treatment-sec sec-type="Notes"><title>Notes.</title><p>The name was given to the species on manuscript labels by S. Blezynski, probably in reference to the large size of the female.</p><!--PageBreak--></tp:treatment-sec><tp:treatment-sec><!--Section generated to contain objects referenced in tp:taxon-treatment.--><fig id="F1" position="float" orientation="portrait"><label>Figures 1–8.</label><caption><p>Habitus of <italic><tp:taxon-name>Catharylla</tp:taxon-name></italic> species: <bold>1</bold> <italic><tp:taxon-name>Catharylla bijuga</tp:taxon-name></italic> sp. n., holotype, French Guiana, Pied Saut, Oyapock River (CMNH) <bold>2</bold> <italic><tp:taxon-name>Catharylla chelicerata</tp:taxon-name></italic> sp. n., Parcelles CIRAD de Combi, plantations expérimentales pk 1.8, <named-content xmlns:xlink="http://www.w3.org/1999/xlink" content-type="dwc:verbatimCoordinates" xlink:type="simple">5°18'N, 52°55'30"W</named-content> (MHNG) <bold>3</bold> <italic><tp:taxon-name>Catharylla gigantea</tp:taxon-name></italic> sp. n., holotype, Brazil, Amazonas, Manaus, Reserva Ducke, AM-010, km 26, <named-content xmlns:xlink="http://www.w3.org/1999/xlink" content-type="dwc:verbatimCoordinates" xlink:type="simple">2°55'S, 59°59'W</named-content> <bold>4</bold> <italic><tp:taxon-name>Catharylla tenellus</tp:taxon-name></italic> Zeller, Brazil, Saõ Paulo, Bertioga (Becker Coll.) <bold>5</bold> <italic><tp:taxon-name>Catharylla coronata</tp:taxon-name></italic> sp. n., holotype, Brazil, Espirito Santo, Linhares (USNM) <bold>6</bold> <italic><tp:taxon-name>Catharylla serrabonita</tp:taxon-name></italic> sp. n., holotype, Brazil, Bahia. Camacan, Reserva Serra Bonita, <named-content xmlns:xlink="http://www.w3.org/1999/xlink" content-type="dwc:verbatimCoordinates" xlink:type="simple">15°23'S, 39°33'W</named-content>, 800m (Becker Coll.) <bold>7</bold> <italic><tp:taxon-name>Catharylla mayrabonillae</tp:taxon-name></italic> sp. n., holotype, Ecuador, Napo, Misahualli (Becker Coll.) <bold>8</bold> <italic><tp:taxon-name>Catharylla paulella</tp:taxon-name></italic> Schaus, holotype, Brazil, Sao Paulo state, Sao Paulo (USNM).</p></caption><graphic xmlns:xlink="http://www.w3.org/1999/xlink" xlink:href="ZooKeys-375-015-g001.jpg" position="float" orientation="portrait" xlink:type="simple"/></fig><fig id="F4" position="float" orientation="portrait"><label>Figures 11–16.</label><caption><p>Male genitalia features of <italic><tp:taxon-name>Catharylla</tp:taxon-name></italic> species: <bold>11–12</bold> <italic><tp:taxon-name>Catharylla bijuga</tp:taxon-name></italic> sp. n., paratype, French Guyana, St-Jean-de-Maroni, slide BL 1719 ♂ (BMNH) <bold>11</bold> Genitalia without phallus. cu: cucculus; c. a.: costal arm; g: gnathos; j: juxta; t: tegumen; u: uncus; v: vinculum <bold>12</bold> Phallus in lateral view. v: vesica; c: cornutus <bold>13–14</bold> <italic><tp:taxon-name>Catharylla chelicerata</tp:taxon-name></italic> sp. n., paratype, Brazil, Amazonas, Rio Negro, Mirapinima, slide BL 1714 ♂ (MHNG) <bold>13</bold> Genitalia without phallus <bold>14</bold> Phallus in lateral view <bold>15–16</bold> <italic><tp:taxon-name>Catharylla gigantea</tp:taxon-name></italic> sp. n., holotype, Brazil, Amazonas, Reserva Ducke, slide BL 1747 ♂ (BMNH) <bold>15</bold> Genitalia without phallus. 1 <bold>6</bold> Phallus in lateral view.</p></caption><graphic xmlns:xlink="http://www.w3.org/1999/xlink" xlink:href="ZooKeys-375-015-g004.jpg" position="float" orientation="portrait" xlink:type="simple"/></fig><fig id="F8" position="float" orientation="portrait"><label>Figures 34–41.</label><caption><p>Female genitalia of <italic><tp:taxon-name>Catharylla</tp:taxon-name></italic> species. <bold>34</bold> <italic><tp:taxon-name>Catharylla bijuga</tp:taxon-name></italic> sp. n. in lateral view, paratype, Suriname, Sipaliwini District, Thibiti area, Kabo-Creek, slide BL 1732 ♀ (Schouten Coll.) <bold>35</bold> <italic><tp:taxon-name>Catharylla chelicerata</tp:taxon-name></italic> sp. n., paratype, Brazil, Reserva Ducke, slide BL 1711 ♀ (CNC); pap: papillae anales; p. a.: posterior apophyses; s: segment VIII; a. a.: anterior apophyses; st: sterigma; d: ductus bursae; c: corpus bursae <bold>36</bold> <italic><tp:taxon-name>Catharylla gigantea</tp:taxon-name></italic> sp. n. paratype, French Guyana, Saint-Jean-du-Maroni, slide n°6679SB (BMNH) <bold>37</bold> <italic><tp:taxon-name>Catharylla tenellus</tp:taxon-name></italic> Zeller, Brazil, Rio de Janeiro, slide BL 1733 ♀ (CMNH) <bold>38</bold> <italic><tp:taxon-name>Catharylla coronata</tp:taxon-name></italic> sp. n. paratype, Brazil, Paranà, Curitiba, slide BL 1753 ♀ (Becker Coll.) <bold>39</bold> <italic><tp:taxon-name>Catharylla serrabonita</tp:taxon-name></italic> sp. n. paratype, Brazil, Espírito Santo, Linhares, slide BL 1759 ♀ (Becker Coll.) <bold>40</bold> <italic><tp:taxon-name>Catharylla mayrabonillae</tp:taxon-name></italic> sp. n. paratype, French Guyana, Saint-Jean-du-Maroni, slide BL 1720 ♀ (BMNH) <bold>41</bold> <italic><tp:taxon-name>Catharylla paulella</tp:taxon-name></italic> Schaus, Brazil, Distrito Federal, Planaltina, slide BL 1751 ♀ (Becker Coll.).</p></caption><graphic xmlns:xlink="http://www.w3.org/1999/xlink" xlink:href="ZooKeys-375-015-g008.jpg" position="float" orientation="portrait" xlink:type="simple"/></fig><fig id="F10" position="float" orientation="portrait"><label>Figure 43.</label><caption><p>Distribution of <italic><tp:taxon-name>Catharylla chelicerata</tp:taxon-name></italic> (yellow) and <italic><tp:taxon-name>Catharylla gigantea</tp:taxon-name></italic> (orange) with the pluviometry and the biomes reported. Distribution of the biomes taken from <xref ref-type="bibr" rid="B48">Vanzolini and Heyer (1987</xref>: map n°3).</p></caption><graphic xmlns:xlink="http://www.w3.org/1999/xlink" xlink:href="ZooKeys-375-015-g010.jpg" position="float" orientation="portrait" xlink:type="simple"/></fig></tp:treatment-sec><ref-list><ref id="B48"><mixed-citation xmlns:xlink="http://www.w3.org/1999/xlink" xlink:type="simple"><person-group><name name-style="western"><surname>Vanzolini</surname><given-names>P</given-names></name><name name-style="western"><surname>Heyer</surname><given-names>WR</given-names></name></person-group> (<year>1987</year>) <source>Proceedings of a Workshop on Neotropical Distribution Patterns</source>.</mixed-citation></ref></ref-list></tp:taxon-treatment>
