# Supplementary material for: Systematics of the Neotropical genus Catharylla Zeller (Lepidoptera, Pyralidae s. l., Crambinae)
Source: Zookeys. 2014 Jan 30;(375):15–73. doi: 10.3897/zookeys.375.6222 (PMC3921562; doi:10.3897/zookeys.375.6222)
Supplement: XML Treatment for Catharylla tenellus [file zookeys.375.6222-treatment5.xml]

<!DOCTYPE tp:taxon-treatment
  PUBLIC "-//TaxonX//DTD Taxonomic Treatment Publishing DTD v0 20100105//EN" "tax-treatment-NSO.dtd">
<tp:taxon-treatment xmlns:tp="http://www.plazi.org/taxpub"><tp:treatment-meta><mixed-citation publication-type="journal"><person-group><name><surname>Léger</surname><given-names>Théo</given-names></name><name><surname>Landry</surname><given-names>Bernard</given-names></name><name><surname>Nuss</surname><given-names>Matthias</given-names></name><name><surname>Mally</surname><given-names>Richard</given-names></name></person-group><article-title>Systematics of the Neotropical genus <italic>Catharylla</italic> Zeller (Lepidoptera, Pyralidae s. l., Crambinae)</article-title><source>Zookeys</source><day>30</day><month>1</month><year>2014</year><volume>2014</volume><issue>375</issue><fpage>15</fpage><lpage>73</lpage><pub-id pub-id-type="doi">10.3897/zookeys.375.6222</pub-id></mixed-citation></tp:treatment-meta><tp:nomenclature><tp:taxon-name>
                        <tp:taxon-name-part taxon-name-part-type="genus">Catharylla</tp:taxon-name-part>
                        <tp:taxon-name-part taxon-name-part-type="species">tenellus</tp:taxon-name-part>
                        <object-id xmlns:xlink="http://www.w3.org/1999/xlink" xlink:type="simple">http://species-id.net/wiki/Catharylla_tenellus</object-id>
                    </tp:taxon-name><tp:taxon-authority>(Zeller, 1839)</tp:taxon-authority><xref ref-type="fig" rid="F1">Figs 4</xref><xref ref-type="fig" rid="F5">, 17</xref><xref ref-type="fig" rid="F5">, 18</xref><xref ref-type="fig" rid="F6">, 27–29</xref><xref ref-type="fig" rid="F8">, 37</xref><xref ref-type="fig" rid="F12">, 45</xref><tp:nomenclature-citation-list><tp:nomenclature-citation><tp:taxon-name>Crambus tenellus</tp:taxon-name><comment> Zeller, 1839: 174–175</comment></tp:nomenclature-citation><tp:nomenclature-citation><tp:taxon-name>Catharylla tenella</tp:taxon-name><comment>: <xref ref-type="bibr" rid="B54">Zeller 1863</xref>: 50; <xref ref-type="bibr" rid="B3">Bleszynski and Collins 1962</xref>: 226; <xref ref-type="bibr" rid="B23">Landry 1993</xref>: 1088; <xref ref-type="bibr" rid="B31">Munroe 1995</xref>: 35; <xref ref-type="bibr" rid="B35">Nuss et al. 2013</xref>.</comment></tp:nomenclature-citation><tp:nomenclature-citation><tp:taxon-name>Argyria tenella</tp:taxon-name><comment>: <xref ref-type="bibr" rid="B57">Zeller 1877</xref>: 58; <xref ref-type="bibr" rid="B8">Dyar 1914</xref>: 317</comment></tp:nomenclature-citation><tp:nomenclature-citation><tp:taxon-name>Platytes tenella</tp:taxon-name><comment>: <xref ref-type="bibr" rid="B12">Hampson 1896</xref>: 944</comment></tp:nomenclature-citation></tp:nomenclature-citation-list></tp:nomenclature><tp:treatment-sec sec-type="Type material"><title>Type material.</title><p><bold>Holotype.</bold> ♀, “Type” [red ringed]; “Catharylla | tenella Z[eller]. | Mon[ograph]. p[age]. 50 Am. anftr.” [not clearly readable]; “Zell[er]. Coll[ection]. | 1884”; “♀ | <tp:taxon-name>Pyralidae</tp:taxon-name> | Brit[ish]. Mus[eum]. | Slide N° | 1094”. Deposited in BMNH.</p><p><bold>Other specimens examined.</bold> 20 ♂, 7 ♀. BRAZIL: 3 ♂ (1 ♂ with leg used for DNA barcoding BC MTD 01842, 1 ♂ with genitalia on slide BL 1757), São Paulo, Ubatuba, Picinguaba, <named-content xmlns:xlink="http://www.w3.org/1999/xlink" content-type="dwc:verbatimCoordinates" xlink:type="simple">23°22'S, 44°50'W</named-content>, 2–20m, 22–24.ix.2001 (V. O. Becker n°132820) (Becker Coll.); 2 ♂ with same data except 10–12.xi.2001 (V. O. Becker n°133712) (Becker Coll.); 2 ♂, 1 ♀ (1 ♂ with genitalia on slide BL 1741, ♀ genitalia on slide BL 1742), São Paulo, Bertioga, 5 m, 5.xi.1995 (V. O. Becker n°99090) (USNM); 1 ♂ (genitalia on slide BL 1778) with same data (Becker Coll.); 1 ♂ (genitalia on slide BL 1775) with same data except 15–17.v.1996 (V. O. Becker n° 99386) (Becker Coll.); 1 ♂ with same data except 7–9.x.1996 (V. O. Becker Coll. n°99757) (Becker Coll.); 1 ♂ (used for DNA sequencing and barcoding LEP 975, BC MTD 01711, genitalia on slide TL 13), São Paulo, São Luiz do Paraitinga, <named-content xmlns:xlink="http://www.w3.org/1999/xlink" content-type="dwc:verbatimCoordinates" xlink:type="simple">23°20'S, 45°06'W</named-content>, 900 m, 13–20.iii.2001 (V. O. Becker n°132356) (Becker Coll.); 1 ♂ (genitalia on slide <tp:taxon-name>Pyralidae</tp:taxon-name> Brit. Mus. Slide N° 19065), São Paulo, 700 m (E. D. Jones) (BMNH); 1 ♂ (genitalia on slide BL 1746), Minas Gerais, Caraça, 1300 m, 1–2.iv.1992 (V. O. Becker n°85081) (USNM); 1 ♀ (genitalia on slide BL 1754) with same data (Becker Coll.); 1 ♂ (genitalia on slide BL 1755) with same data except 25.x.1994 (V. O. Becker &amp; K. S. Sattler, n°93291) (Becker Coll.); 1 ♂, 1 ♀ (♂ used for DNA sequencing and barcoding LEP <!--PageBreak-->973, BC MTD 01709, genitalia on slide TL 11, ♀ genitalia on slide BL 1758), Bahia, Porto Seguro, A. d’Ajuda, <named-content xmlns:xlink="http://www.w3.org/1999/xlink" content-type="dwc:verbatimCoordinates" xlink:type="simple">16°27'S, 39°03'W</named-content>, 20 m, 12.vii.2009 (V. O. Becker n°144140) (Becker Coll.); 2 ♂ (used for DNA sequencing and barcoding, one with labels LEP 972, BC MTD 01888, genitalia on slide TL 10, other with labels LEP 974, BC MTD 01710, genitalia on slide TL 12) with same data except 15.viii.2008 (V. O. Becker n°140808) (Becker Coll.); 1 ♂ (used for DNA sequencing and barcoding LEP 971, BC MTD 01708, genitalia on slide TL 9) with same data except 1–3.v.2009 (V. O. Becker n°142784) (Becker Coll.); 1 ♂, Paranà, Castro (USNM); 1 ♀ (genitalia on slide BL 1733), Rio de Janeiro, xi[day and year data missing] (H. H. Smith) (CMNH); 1 ♀ (genitalia on <tp:taxon-name>Pyralidae</tp:taxon-name> Brit. Mus. Slide N°19069), Rio de Janeiro, Corcovado, 457 m, 26.xii.1958 (E. P. Wiltshire) (BMNH). No locality data: 1 ♂, 1 ♀ (♂ genitalia on slide Nat[ur]. hist[orisches]. Mus[eum]. Wien Gen[italia]. Praep[aration]. MV 9022a, ♀ genitalia on slide Nat. hist. Mus. Wien Gen. Praep. MV 9022b); 1 ♀ (genitalia on slide Nat. hist. Mus. Wien Gen. Praep. MV 9022c), 1869 (NMW).</p><p>COI barcode sequence of specimen BC MTD 1710 (654 bp): ACTCTATATTTTATCTTTGGAATTTGATCAGGAATAATTGGAACATCTTTAAGATTATTAATTCGAGCAGAATTAGGGAATCCTGGATCTCTAATTGGAGATGATCAAATTTATAACACTATTGTAACAGCCCATGCATTTATTATAATTTTTTTTATGGTTATACCAATTATAATTGGTGGATTTGGAAATTGATTGGTTCCATTAATATTAGGAGCCCCAGATATAGCTTTCCCCCGAATAAATAACATAAGATTTTGGTTATTACCCCCTTCCTTAACTCTTTTAATTTCTAGAAGAATTGTAGAAAATGGAGCTGGAACAGGATGAACGGTCTACCCCCCCCTTTCATCTAATATTGCCCATAGTGGAAGATCTGTAGATTTAGCAATCTTTTCTCTTCATTTAGCTGGAATTTCATCAATTTTAGGAGCTATTAATTTTATTACAACAATTATTAATATACGAATTAGTAATTTATCTTTTGATCAAATACCTTTATTTGTTTGATCAGTCGGTATTACAGCTTTACTTCTTCTTCTATCTTTACCTGTATTAGCAGGAGCTATTACTATACTTTTAACTGATCGAAATTTAAATACATCTTTTTTTGATCCTGCAGGAGGAGGAGATCCTATCTTATATCAACATTTA</p></tp:treatment-sec><tp:treatment-sec sec-type="Diagnosis"><title>Diagnosis.</title><p>From <italic><tp:taxon-name>Catharylla serrabonita</tp:taxon-name></italic> and <italic><tp:taxon-name>Catharylla coronata</tp:taxon-name></italic>, <italic><tp:taxon-name>Catharylla tenellus</tp:taxon-name></italic> can be separated by the median transverse line, which is faintly convex towards costa, whereas it is more strongly convex in <italic><tp:taxon-name>Catharylla coronata</tp:taxon-name></italic> and <italic><tp:taxon-name>Catharylla serrabonita</tp:taxon-name></italic>. The male genitalia provide the best diagnostic characters. The most obvious refers to the transtilla, which forms a pair of short, narrow sclerotized arms with pointed tips, projecting posterad, with, in between, a pair of brushes directed medio-ventrally, whereas it forms a pair of arms pointing posterad with a string of spines ventrally in <italic><tp:taxon-name>Catharylla serrabonita</tp:taxon-name></italic> and <italic><tp:taxon-name>Catharylla coronata</tp:taxon-name></italic>. In female genitalia, the anterior angle of sternite VIII is directed downward into a more or less rounded projection covered with short spinules of same length, whereas it is projected anterad in <italic><tp:taxon-name>Catharylla serrabonita</tp:taxon-name></italic>, and it is not projected in <italic><tp:taxon-name>Catharylla coronata</tp:taxon-name></italic>.</p></tp:treatment-sec><tp:treatment-sec sec-type="Redescription"><title>Redescription.</title><p>Male (n = 20) (<xref ref-type="fig" rid="F1">Fig. 4</xref>): Head white with ochreous chaetosemata. Antenna brown with ochreous scales. Maxillary palpi ochreous to brown, white tipped. Labial palpi: 1.1–1.4 mm long; basally white, medially brown ochreous with white <!--PageBreak-->tips. Thorax slightly ochreous at collar. Foreleg coxa white; femur ochreous, dorsally dark brown; tibia and tarsomeres ochreous, distally ringed with dark brown. Midleg light ochreous with tibia-femur joint brown; tarsomeres II–V dark brown on upperside, with white ringed tips. Hindleg white; tarsomeres as midleg. Forewing length: 10.5–12 mm; snow white; costal line ochreous, lightly pronounced from base to apex; median and subterminal transverse lines ochreous, median transverse line faintly convex towards costa; outer margin ochreous with 7 dark brown spots often triangular, strongly pronounced; fringes brass colored; underside ochreous with costal margin pronounced in basal half and marginal spots pronounced. Hindwing cream-coloured; outer margin with small ochreous brown spots forming more or less continuous line between Sc+R1, Rs, M1, M2, M3, CuA1 and CuA2; underside light ochreous, with marginal spots pronounced; fringes white.</p><p>Tympanal organs (n = 13): Transverse ridge more or less regularly rounded, medially more straight. Tympanic pocket extending slightly beyond transverse ridge. Tympanic drum ovoid, posteriorly not extended beyond transverse ridge. Tympanic bridge faintly sclerotized.</p><p>Male genitalia (n = 13) (<xref ref-type="fig" rid="F5">Figs 17</xref>, <xref ref-type="fig" rid="F5">18</xref>, <xref ref-type="fig" rid="F6">27–29</xref>): Uncus about half of length of tegumen arms, broadly downcurved; uncus arms connecting at base, with ventro-lateral tuft of setae; dorsal furrow with few short setae on each side, tip rounded, slightly indented medially, slightly convex in apical 1/3. Gnathos short and thick, arms joining at half of length, laterally compressed toward apex, almost straight, slightly downcurved, with apex pointing upward. Tegumen arms slightly enlarging toward apex; connecting at 3/4, slightly projected dorsally at connection. Costa of valva at 2/3 with arm directed postero-dorsally with rounded tip, without basal projection on dorsal edge or narrow with low basal projection, or wide with basal projection; cucculus upcurved in apical 1/4. Juxta ogival, posteriorly directed downward, with pair of thumb-like lobes ventrally reaching about 2/3 of length. Transtilla strongly sclerotized, with pair of narrow arms on each side of middle, pointing posterad, with 3 spines apically, also with pair of shorter brushes of tightly set spines medio-ventrally; in some specimens triangular median projection dorsally with few tiny setae. Phallus S-shaped, subapically with dorsal bump, apically lightly sclerotized, truncated, covered with microspicules barely visible; vesica without cornuti.</p><p>Female (n = 7): Labial palpi: 1.6–2 mm; forewing length 12–16 mm; frenulum triple.</p><p>Female genitalia (n = 7) (<xref ref-type="fig" rid="F8">Fig. 37</xref>): Papillae anales straight, thick. Posterior apophyses narrow 0.3–0.45 × length of papillae anales, slightly wider basally. Intersegmental membrane between segments VIII and IX covered with microspines. Tergite VIII laterally about 2X longer than dorsally; sternite VIII formed by 2 lobes regularly narrowing downward in more or less triangular shape, not connected ventrally, densely covered with short spinules of same length; ventro-anterior angle of sternite VIII slightly projected downward, rounded, covered with short spinules; anterior margin of segment VIII latero-dorsally strongly sclerotized, thicker; posterior margin with dorsal line of setae. Anterior apophyses 0.02–0.05 × length of papillae anales. Sterigma membranous, covered with spinules. Ductus bursae about 3× length of corpus bursae, narrow. Corpus bursae elongate, sometimes with one signum.</p><!--PageBreak--></tp:treatment-sec><tp:treatment-sec sec-type="Distribution"><title>Distribution.</title><p>The species is known from Brazil in the Atlantic Forest (Bahia, Minas Gerais, Paraná, Rio de Janeiro, Saõ Paulo) (<xref ref-type="fig" rid="F12">Fig. 45</xref>).</p><p>Notes. The species was described from “one female collected in Brazil, near Rio de Janeiro”. Hence, the lectotype designated by a label by S. Bleszynski is not warranted. This designation is presumably based on the fact that <xref ref-type="bibr" rid="B54">Zeller (1863</xref>: 50) mentions a pair deposited in the Vienna Museum. The association of sexes in this species is not 100% certain.</p><p>Specimens from Porto Seguro, Brazil show a divergence of 3.34% in COI barcode sequences with the specimen from Ubatuba, Brazil. In morphology, differences in male genitalia are also observed: in the specimens from Bertioga, Caraça, São Paulo and Ubatuba the costal arm of the valva is wide and 1/3 of the length of the cucullus, almost reaching its tip, and the dorsal edge at base is slightly produced (<xref ref-type="fig" rid="F6">Fig. 27</xref>). In the specimens from Porto Seguro, the costal arm is about 1/5 the length of the cucullus, relatively narrow, and the dorsal edge is slightly produced at base (<xref ref-type="fig" rid="F6">Fig. 29</xref>). Another form, from Caraça, Minas Gerais (<xref ref-type="fig" rid="F6">Fig. 28</xref>) was also found. No differences were found in the female genitalia. We feel that specimens and data are currently lacking to conclude that possibly more than one taxon should be recognized under <italic><tp:taxon-name>Catharylla tenellus</tp:taxon-name></italic>, or that there is indeed a deep divergence in the COI barcode between populations of this species.</p></tp:treatment-sec><tp:treatment-sec><!--Section generated to contain objects referenced in tp:taxon-treatment.--><fig id="F1" position="float" orientation="portrait"><label>Figures 1–8.</label><caption><p>Habitus of <italic><tp:taxon-name>Catharylla</tp:taxon-name></italic> species: <bold>1</bold> <italic><tp:taxon-name>Catharylla bijuga</tp:taxon-name></italic> sp. n., holotype, French Guiana, Pied Saut, Oyapock River (CMNH) <bold>2</bold> <italic><tp:taxon-name>Catharylla chelicerata</tp:taxon-name></italic> sp. n., Parcelles CIRAD de Combi, plantations expérimentales pk 1.8, <named-content xmlns:xlink="http://www.w3.org/1999/xlink" content-type="dwc:verbatimCoordinates" xlink:type="simple">5°18'N, 52°55'30"W</named-content> (MHNG) <bold>3</bold> <italic><tp:taxon-name>Catharylla gigantea</tp:taxon-name></italic> sp. n., holotype, Brazil, Amazonas, Manaus, Reserva Ducke, AM-010, km 26, <named-content xmlns:xlink="http://www.w3.org/1999/xlink" content-type="dwc:verbatimCoordinates" xlink:type="simple">2°55'S, 59°59'W</named-content> <bold>4</bold> <italic><tp:taxon-name>Catharylla tenellus</tp:taxon-name></italic> Zeller, Brazil, Saõ Paulo, Bertioga (Becker Coll.) <bold>5</bold> <italic><tp:taxon-name>Catharylla coronata</tp:taxon-name></italic> sp. n., holotype, Brazil, Espirito Santo, Linhares (USNM) <bold>6</bold> <italic><tp:taxon-name>Catharylla serrabonita</tp:taxon-name></italic> sp. n., holotype, Brazil, Bahia. Camacan, Reserva Serra Bonita, <named-content xmlns:xlink="http://www.w3.org/1999/xlink" content-type="dwc:verbatimCoordinates" xlink:type="simple">15°23'S, 39°33'W</named-content>, 800m (Becker Coll.) <bold>7</bold> <italic><tp:taxon-name>Catharylla mayrabonillae</tp:taxon-name></italic> sp. n., holotype, Ecuador, Napo, Misahualli (Becker Coll.) <bold>8</bold> <italic><tp:taxon-name>Catharylla paulella</tp:taxon-name></italic> Schaus, holotype, Brazil, Sao Paulo state, Sao Paulo (USNM).</p></caption><graphic xmlns:xlink="http://www.w3.org/1999/xlink" xlink:href="ZooKeys-375-015-g001.jpg" position="float" orientation="portrait" xlink:type="simple"/></fig><fig id="F5" position="float" orientation="portrait"><label>Figures 17–22.</label><caption><p>Male genitalia features of <italic><tp:taxon-name>Catharylla</tp:taxon-name></italic> species: <bold>17–18</bold> <italic><tp:taxon-name>Catharylla tenellus</tp:taxon-name></italic> Zeller <bold>17</bold> Genitalia without phallus, Brazil, Minas Gerais, Caraça, slide BL 1755 ♂ (Becker Coll.) <bold>18</bold> Phallus in lateral view, Brazil, Saõ Paulo, Bertioga, slide BL 1746 ♂ (USNM) <bold>19–20</bold> <italic><tp:taxon-name>Catharylla coronata</tp:taxon-name></italic> sp. n. paratype, Brazil, Paranà, Rio Negro, slide BL 1730 ♂ (ISZP) <bold>19</bold> Genitalia without phallus <bold>20</bold> Phallus in ventral view <bold>21–22</bold> <italic><tp:taxon-name>Catharylla serrabonita</tp:taxon-name></italic> sp. n. paratype, Brazil, Bahia, Camacan, Serra Bonita Reserve, slide BL 1776 ♂ (MHNG) <bold>21</bold> Genitalia without phallus <bold>22</bold> Phallus in lateral view.</p></caption><graphic xmlns:xlink="http://www.w3.org/1999/xlink" xlink:href="ZooKeys-375-015-g005.jpg" position="float" orientation="portrait" xlink:type="simple"/></fig><fig id="F6" position="float" orientation="portrait"><label>Figures 23–29.</label><caption><p>Male genitalia features of <italic><tp:taxon-name>Catharylla</tp:taxon-name></italic> species: <bold>23–24</bold> Vinculum of <italic><tp:taxon-name>Catharylla serrabonita</tp:taxon-name></italic> sp. n. <bold>23</bold> Brazil, Espírito Santo, Linhares, slide BL 1745 ♂ (USNM) <bold>24</bold> Brazil, Bahia, Camacan, Serra Bonita Reserve, slide BL 1776 ♂ (MHNG) <bold>25–26</bold> Uncus of <italic><tp:taxon-name>Catharylla serrabonita</tp:taxon-name></italic> sp. n. <bold>25</bold> Brazil, Espírito Santo, Linhares, slide BL 1745 ♂ (USNM) <bold>26</bold> Brazil, Bahia, Camacan, Serra Bonita Reserve, slide BL 1776 ♂ (MHNG) <bold>27–29</bold> Costal arm of <italic><tp:taxon-name>Catharylla tenellus</tp:taxon-name></italic> <bold>27</bold> São Paulo, Ubatuba, Picinguaba, slide BL 1757 ♂ <bold>28</bold> Minas Gerais, Caraça, slide BL 1746 ♂ <bold>29</bold> Brazil, Bahia, Porto Seguro, A. d’Ajuda, slide TL 9 ♂.</p></caption><graphic xmlns:xlink="http://www.w3.org/1999/xlink" xlink:href="ZooKeys-375-015-g006.jpg" position="float" orientation="portrait" xlink:type="simple"/></fig><fig id="F8" position="float" orientation="portrait"><label>Figures 34–41.</label><caption><p>Female genitalia of <italic><tp:taxon-name>Catharylla</tp:taxon-name></italic> species. <bold>34</bold> <italic><tp:taxon-name>Catharylla bijuga</tp:taxon-name></italic> sp. n. in lateral view, paratype, Suriname, Sipaliwini District, Thibiti area, Kabo-Creek, slide BL 1732 ♀ (Schouten Coll.) <bold>35</bold> <italic><tp:taxon-name>Catharylla chelicerata</tp:taxon-name></italic> sp. n., paratype, Brazil, Reserva Ducke, slide BL 1711 ♀ (CNC); pap: papillae anales; p. a.: posterior apophyses; s: segment VIII; a. a.: anterior apophyses; st: sterigma; d: ductus bursae; c: corpus bursae <bold>36</bold> <italic><tp:taxon-name>Catharylla gigantea</tp:taxon-name></italic> sp. n. paratype, French Guyana, Saint-Jean-du-Maroni, slide n°6679SB (BMNH) <bold>37</bold> <italic><tp:taxon-name>Catharylla tenellus</tp:taxon-name></italic> Zeller, Brazil, Rio de Janeiro, slide BL 1733 ♀ (CMNH) <bold>38</bold> <italic><tp:taxon-name>Catharylla coronata</tp:taxon-name></italic> sp. n. paratype, Brazil, Paranà, Curitiba, slide BL 1753 ♀ (Becker Coll.) <bold>39</bold> <italic><tp:taxon-name>Catharylla serrabonita</tp:taxon-name></italic> sp. n. paratype, Brazil, Espírito Santo, Linhares, slide BL 1759 ♀ (Becker Coll.) <bold>40</bold> <italic><tp:taxon-name>Catharylla mayrabonillae</tp:taxon-name></italic> sp. n. paratype, French Guyana, Saint-Jean-du-Maroni, slide BL 1720 ♀ (BMNH) <bold>41</bold> <italic><tp:taxon-name>Catharylla paulella</tp:taxon-name></italic> Schaus, Brazil, Distrito Federal, Planaltina, slide BL 1751 ♀ (Becker Coll.).</p></caption><graphic xmlns:xlink="http://www.w3.org/1999/xlink" xlink:href="ZooKeys-375-015-g008.jpg" position="float" orientation="portrait" xlink:type="simple"/></fig><fig id="F12" position="float" orientation="portrait"><label>Figure 45.</label><caption><p>Distribution of <italic><tp:taxon-name>Catharylla bijuga</tp:taxon-name></italic> (green), <italic><tp:taxon-name>Catharylla coronata</tp:taxon-name></italic> (light purple), <italic><tp:taxon-name>Catharylla serrabonita</tp:taxon-name></italic> (sky blue) and <italic><tp:taxon-name>Catharylla tenellus</tp:taxon-name></italic> (blue), and distances between barcode haplotypes BC MTD 01839 and BC MTD 1840 (<italic><tp:taxon-name>Catharylla bijuga</tp:taxon-name></italic>), and BC MTD 1709 and BC MTD 1842 (<italic><tp:taxon-name>Catharylla tenellus</tp:taxon-name></italic>).</p></caption><graphic xmlns:xlink="http://www.w3.org/1999/xlink" xlink:href="ZooKeys-375-015-g012.jpg" position="float" orientation="portrait" xlink:type="simple"/></fig></tp:treatment-sec><ref-list><ref id="B54"><mixed-citation xmlns:xlink="http://www.w3.org/1999/xlink" xlink:type="simple"><person-group><name name-style="western"><surname>Zeller</surname><given-names>PC</given-names></name></person-group> (<year>1863</year>) <article-title>Chilonidarum et Crambidarum genera et species.</article-title><publisher-name>Wiegandt &amp; Hempel</publisher-name>, <publisher-loc>Meseritz &amp; Berlin</publisher-loc>, <fpage>1</fpage>–<lpage>56</lpage>.</mixed-citation></ref><ref id="B3"><mixed-citation xmlns:xlink="http://www.w3.org/1999/xlink" xlink:type="simple"><person-group><name name-style="western"><surname>Bleszynski</surname><given-names>S</given-names></name><name name-style="western"><surname>Collins</surname><given-names>RJ</given-names></name></person-group> (<year>1962</year>) <article-title>A short catalogue of the world species of the Family Crambidae (Lepidoptera).</article-title><source>Acta Zoologica Cracoviensia</source><volume>7</volume>: <fpage>197</fpage>-<lpage>389</lpage>.</mixed-citation></ref><ref id="B23"><mixed-citation xmlns:xlink="http://www.w3.org/1999/xlink" xlink:type="simple"><person-group><name name-style="western"><surname>Landry</surname><given-names>B</given-names></name></person-group> (<year>1993</year>) <article-title>The types of North American Crambinae (Lepidoptera: Pyralidae) in the Natural History Museum, London.</article-title><source>The Canadian Entomologist</source><volume>125</volume>: <fpage>1077</fpage>-<lpage>1090</lpage>. doi: <ext-link ext-link-type="uri" xlink:href="http://dx.doi.org/10.4039/Ent1251077-6" xlink:type="simple">10.4039/Ent1251077-6</ext-link></mixed-citation></ref><ref id="B31"><mixed-citation xmlns:xlink="http://www.w3.org/1999/xlink" xlink:type="simple"><person-group><name name-style="western"><surname>Munroe</surname><given-names>EG</given-names></name></person-group> (<year>1995</year>) <chapter-title>Crambidae (Crambinae, Schoenobiinae, Cybalomiinae, Linostinae, Glaphyriinae, Dichogaminae, Scopariinae, Musotiminae, Midilinae, Nymphulinae, Odontiinae, Evergestinae, Pyraustinae).</chapter-title> In: <person-group><name name-style="western"><surname>Heppner</surname><given-names>JB</given-names></name></person-group> (<year>1995</year>) <source>Atlas of Neotropical Lepidoptera. Checklist: Part 2. Hyblaeoidea-Pyraloidea-Tortricoidea 3.</source><publisher-name>Association for Tropical Lepidoptera &amp; Scientific Publishers</publisher-name>, <publisher-loc>Gainesville</publisher-loc>, <fpage>34</fpage>–<lpage>79</lpage>.</mixed-citation></ref><ref id="B35"><mixed-citation xmlns:xlink="http://www.w3.org/1999/xlink" xlink:type="simple"><person-group><name name-style="western"><surname>Nuss</surname><given-names>M</given-names></name><name name-style="western"><surname>Landry</surname><given-names>B</given-names></name><name name-style="western"><surname>Vegliante</surname><given-names>F</given-names></name><name name-style="western"><surname>Tränkner</surname><given-names>A</given-names></name><name name-style="western"><surname>Mally</surname><given-names>R</given-names></name><name name-style="western"><surname>Hayden</surname><given-names>J</given-names></name><name name-style="western"><surname>Segerer</surname><given-names>A</given-names></name><name name-style="western"><surname>Li</surname><given-names>H</given-names></name><name name-style="western"><surname>Schouten</surname><given-names>R</given-names></name><name name-style="western"><surname>Solis</surname><given-names>MA</given-names></name><name name-style="western"><surname>Trofimova</surname><given-names>T</given-names></name><name name-style="western"><surname>De Prins</surname><given-names>J</given-names></name><name name-style="western"><surname>Speidel</surname><given-names>W</given-names></name></person-group> (<year>2003–2013</year>) <source>Global Information System on Pyraloidea.</source><ext-link ext-link-type="uri" xlink:href="http://www.pyraloidea.org" xlink:type="simple">http://www.pyraloidea.org</ext-link></mixed-citation></ref><ref id="B57"><mixed-citation xmlns:xlink="http://www.w3.org/1999/xlink" xlink:type="simple"><person-group><name name-style="western"><surname>Zeller</surname><given-names>PC</given-names></name></person-group> (<year>1877</year>) E<article-title>xotische Microlepidoptera.</article-title><source>Horae Societatis entomologicae Rossicae</source>, <publisher-loc>St. Petersbourg</publisher-loc><volume>13</volume>: <fpage>1</fpage>–<lpage>491</lpage>, <comment>pls 1–6</comment>.</mixed-citation></ref><ref id="B8"><mixed-citation xmlns:xlink="http://www.w3.org/1999/xlink" xlink:type="simple"><person-group><name name-style="western"><surname>Dyar</surname><given-names>HG</given-names></name></person-group> (<year>1914</year>) <article-title>Report on the Lepidoptera of the Smithsonian Biological Survey of the Panama Canal Zone.</article-title><source>Proceedings of the United States National Museum</source>, <publisher-loc>Washington</publisher-loc><volume>47</volume>(<issue>2050</issue>): <fpage>139</fpage>-<lpage>350</lpage>.</mixed-citation></ref><ref id="B12"><mixed-citation xmlns:xlink="http://www.w3.org/1999/xlink" xlink:type="simple"><person-group><name name-style="western"><surname>Hampson</surname><given-names>GF</given-names></name></person-group> (<year>1896</year>) <article-title>On the classification of the Schoenobiinae and Crambinae, two subfamilies of moths, of the family Pyralidae.</article-title><source>Proceedings of the General Meetings for Scientific Business of the Zoological Society of London</source><volume>1895</volume>(<issue>4</issue>): <fpage>897</fpage>-<lpage>974</lpage>.</mixed-citation></ref></ref-list></tp:taxon-treatment>
