# Supplementary material for: Systematics of the Neotropical genus Catharylla Zeller (Lepidoptera, Pyralidae s. l., Crambinae)
Source: Zookeys. 2014 Jan 30;(375):15–73. doi: 10.3897/zookeys.375.6222 (PMC3921562; doi:10.3897/zookeys.375.6222)
Supplement: XML Treatment for Catharylla coronata [file zookeys.375.6222-treatment6.xml]

<!DOCTYPE tp:taxon-treatment
  PUBLIC "-//TaxonX//DTD Taxonomic Treatment Publishing DTD v0 20100105//EN" "tax-treatment-NSO.dtd">
<tp:taxon-treatment xmlns:tp="http://www.plazi.org/taxpub"><tp:treatment-meta><mixed-citation publication-type="journal"><person-group><name><surname>Léger</surname><given-names>Théo</given-names></name><name><surname>Landry</surname><given-names>Bernard</given-names></name><name><surname>Nuss</surname><given-names>Matthias</given-names></name><name><surname>Mally</surname><given-names>Richard</given-names></name></person-group><article-title>Systematics of the Neotropical genus <italic>Catharylla</italic> Zeller (Lepidoptera, Pyralidae s. l., Crambinae)</article-title><source>Zookeys</source><day>30</day><month>1</month><year>2014</year><volume>2014</volume><issue>375</issue><fpage>15</fpage><lpage>73</lpage><pub-id pub-id-type="doi">10.3897/zookeys.375.6222</pub-id></mixed-citation></tp:treatment-meta><tp:nomenclature><tp:taxon-name>
                        <tp:taxon-name-part taxon-name-part-type="genus">Catharylla</tp:taxon-name-part>
                        <tp:taxon-name-part taxon-name-part-type="species">coronata</tp:taxon-name-part>
                        <object-id xmlns:xlink="http://www.w3.org/1999/xlink" content-type="zoobank" xlink:type="simple">http://zoobank.org/7E0EB0BE-44C4-42EC-9F4D-2C923E9299E6</object-id>
                        <object-id xmlns:xlink="http://www.w3.org/1999/xlink" xlink:type="simple">http://species-id.net/wiki/Catharylla_coronata</object-id>
                    </tp:taxon-name><tp:taxon-authority>T. Léger &amp; B. Landry</tp:taxon-authority><tp:taxon-status xmlns:xlink="http://www.w3.org/1999/xlink" xlink:type="simple">sp. n.</tp:taxon-status><xref ref-type="fig" rid="F1">Figs 5</xref><xref ref-type="fig" rid="F5">, 19</xref><xref ref-type="fig" rid="F5">, 20</xref><xref ref-type="fig" rid="F8">, 38</xref><xref ref-type="fig" rid="F12">, 45</xref></tp:nomenclature><tp:treatment-sec sec-type="Type material"><title>Type material.</title><p><bold>Holotype.</bold> ♂, with labels as follows: “Col. BECKER | 81552”; “BRASIL:ES | Linhares, 40m | 20-29.ii.1992 | V.O.Becker Col”; “HOLOTYPE | Catharylla | coronata | Léger &amp; Landry” [red label]. Deposited in Becker Collection.</p><p><bold>Paratypes.</bold> 21 ♂, 4 ♀. BRAZIL: 5 ♂ with same data as holotype (1 used for DNA barcoding BC MTD 01890, 1 with genitalia on slide BL 1743); 2 ♂ with same data as holotype (1 used for DNA barcoding BC MTD 01891) except 05–09.iv.1992 (V. O. Becker n°82486); 6 ♂, 1 ♀ (1 ♂ with genitalia on slide BL 1730, ♀ with genitalia on slide BL 1731), Paranà, Rio Negro, 900 m, 8.ii.1973 (2 ♂), 10.ii.1973 (1 ♂), 11.ii.1973 (3 ♂), 13.ii.1973 (1 ♀) (A. &amp; J. Razowski) (ISZP); 2 ♂, 2 ♀, Paranà, Curitiba, 920 m, 17.ii.1975 (1 ♂) (V. O. Becker n°10167), 20.ii.1975 (1 ♀, genitalia on slide BL 1756) (V. O. Becker n°10168), 12.iii.1975 (1 ♀, genitalia on slide BL 1753) (V. O. Becker n°10166), 10.x.1975 (1 ♂) (V. O. Becker n°4010) (Becker Coll.); 1 ♂ (genitalia on <tp:taxon-name>Pyralidae</tp:taxon-name> Brit. Mus. Slide No. 11357), Paranà, Castro, 950 m (E. D. Jones) (BMNH); 1 ♂, Paranà, Quatro Barras, 850 m, 27.ii.1970 (Laroca &amp; Becker) (V. O. Becker n°15442) (Becker Coll.); 1 ♂ (genitalia on <tp:taxon-name>Pyralidae</tp:taxon-name> Brit. Mus. Slide No. 11337) Rio de Janeiro, Novo Friburgo (BMNH); 1 ♂ (genitalia on <tp:taxon-name>Pyralidae</tp:taxon-name> Brit. Mus. Slide. No. 19019) Sao Paulo, 700 m (E. D. Jones) (BMNH); 1 ♂, 1 ♀ (♂ with genitalia on slide BL 1774, ♀ with genitalia on slide BL 1736), Santa Catarina, Rio Vermelho, 968 m, 18.ii.1973 (♂), 28. ii. 1973 (♀) (A. &amp; J. Razowski) (ISZP); 1 ♂, no locality data (V. O. Becker) (Becker Coll.).</p><!--PageBreak--><p>COI barcode sequence of paratype BC MTD 01890 (654 bp): ACTTTATATTTTATTTTTGGAATTTGAGCAGGAATAGTAGGAACATCATTAAGATTATTAATTCGAGCTGAATTAGGTAATCCTGGATCTCTTATTGGAGATGATCAAATCTATAATACTATTGTAACCGCTCATGCATTTATTATAATTTTTTTTATAGTTATACCAATTATAATTGGTGGATTTGGAAATTGATTAGTTCCCTTAATATTAGGAGCACCAGATATAGCTTTTCCTCGAATAAATAACATAAGATTTTGATTATTACCCCCCTCTTTAACTCTTTTAATTTCAAGAAGAATTGTAGAAAATGGAGCTGGAACAGGATGAACAGTTTACCCCCCACTTTCATCTAATATTGCCCATAGTGGAAGATCCGTAGATTTAGCAATCTTTTCCCTTCATTTAGCTGGAATTTCTTCAATTTTAGGAGCAATTAATTTTATTACAACAATTATTAATATACGAATCAATAATCTTTCATTTGATCAAATACCTCTTTTTGTTTGATCAGTAGGAATTACAGCTTTACTTCTTCTTTTATCATTACCAGTATTAGCTGGAGCTATTACTATACTTTTAACTGATCGAAATTTAAATACATCTTTTTTTGATCCCGCAGGAGGAGGAGATCCTATTTTATATCAACATTTA</p></tp:treatment-sec><tp:treatment-sec sec-type="Diagnosis"><title>Diagnosis.</title><p>From <italic><tp:taxon-name>Catharylla serrabonita</tp:taxon-name></italic> and <italic><tp:taxon-name>Catharylla tenellus</tp:taxon-name></italic>, <italic><tp:taxon-name>Catharylla coronata</tp:taxon-name></italic> can be separated with characters of the male genitalia: the uncus is apically bifid and grooved on distal 1/5 in <italic><tp:taxon-name>Catharylla coronata</tp:taxon-name></italic> whereas it is only indented medially at apex in <italic><tp:taxon-name>Catharylla serrabonita</tp:taxon-name></italic> and <italic><tp:taxon-name>Catharylla tenellus</tp:taxon-name></italic>; the costal arm of the valva is short and the apex is curved inward in <italic><tp:taxon-name>Catharylla coronata</tp:taxon-name></italic> whereas the costal arm is longer and points postero-dorsally in the other two species; the transtilla forms a pair of sclerotized arms slightly bent inward distally, ventrally with a row of short spines increasing in size from base to apex whereas it forms a pair of short, narrow sclerotized arms with pointed tips, projecting posterad, and with a pair of brushes directed medio-ventrally in <italic><tp:taxon-name>Catharylla tenellus</tp:taxon-name></italic> and a pair of sclerotized arms strongly bent inward on distal 1/4 and with a string of long spines of same length medially along it in <italic><tp:taxon-name>Catharylla serrabonita</tp:taxon-name></italic>; the juxta is shorter than in <italic><tp:taxon-name>Catharylla tenellus</tp:taxon-name></italic>, and regularly narrowing toward apex whereas it is strongly narrowing on distal 1/4 in <italic><tp:taxon-name>Catharylla serrabonita</tp:taxon-name></italic>; the ventral projections of the juxta form a pair of shallow pockets whereas they are bell-shaped in <italic><tp:taxon-name>Catharylla serrabonita</tp:taxon-name></italic> and thumb-like in <italic><tp:taxon-name>Catharylla tenellus</tp:taxon-name></italic>; the vesica has a row of 6–7 cornuti in <italic><tp:taxon-name>Catharylla coronata</tp:taxon-name></italic> whereas it does not show any cornuti in <italic><tp:taxon-name>Catharylla serrabonita</tp:taxon-name></italic> and <italic><tp:taxon-name>Catharylla tenellus</tp:taxon-name></italic>. In the female genitalia of <italic><tp:taxon-name>Catharylla coronata</tp:taxon-name></italic>, the anterior angle of sternite VIII is not projected whereas it is rounded, projected anterad and covered with short spinules in <italic><tp:taxon-name>Catharylla serrabonita</tp:taxon-name></italic>, and projected downward in <italic><tp:taxon-name>Catharylla tenellus</tp:taxon-name></italic>. The anterior apophyses are quadrangular, anvil shaped whereas they are spine like in the other two species.</p></tp:treatment-sec><tp:treatment-sec sec-type="Description"><title>Description.</title><p>Male (n = 21) (<xref ref-type="fig" rid="F1">Fig. 5</xref>): Head white with ochreous chaetosemata. Antenna brown, with whitish ochreous scales and patch of brown scales at base. Maxillary palpi light ochreous to ochreous, white tipped. Labial palpi: 1.6–1.85 mm long; light ochreous, white tipped. Thorax white, with ochreous patch at collar. Foreleg coxa white; femur white, dorsally dark brown; tibia and tarsomeres ochreous, distally ringed with brown; midleg and hindleg white to light ochreous, tarsomeres II–V ochreous, upperside brown, with white ringed tips. Forewing length: 10–13 mm; costal margin <!--PageBreak-->line thin, light ochreous, apically faded; median transverse line light ochreous, concave on costal half, more or less disrupted; subterminal transverse line ochreous, curving toward base on costal half; R5 vein faintly marked apically with ochreous; outer margin ochreous with 7 pronounced dark brown spots more or less triangular between veins, sometimes connecting; fringes brass colored; underside white ochreous to ochreous, costal margin basally brown; outer margin with pronounced spots. Hindwing white to creamy white, usually with marginal brown spots between Sc+R1, Rs, M1, M2, M3, CuA1 and CuA2, forming more or less continuous line; fringes white; underside light ochreous, with dark brown marginal spots pronounced.</p><p>Tympanal organs (n = 7): Transverse ridge more or less regularly rounded. Tympanic pocket extending faintly beyond transverse ridge, rounded. Tympanic drum glomerular, not reaching transverse ridge.</p><p>Male genitalia (n = 7) (<xref ref-type="fig" rid="F5">Figs 19</xref>, <xref ref-type="fig" rid="F5">20</xref>): Uncus about 3/4 length of tegumen arms, downcurved; uncus arms basally with ventro-lateral tuft of setae; dorsal furrow pronounced medially with row of few setae on each side; thin, bifid on distal 1/5, slightly grooved, with apex slightly pointed; with shallow cavity ventro-apically. Gnathos arms connecting at 1/3 of length; shaft slightly downcurved, with apex pointing upward. Tegumen arms enlarging progressively toward uncus; tegumen connection about 1/3 arms length. Costa of valva basally narrow, with quadrangular projection, apically narrowing into arm pointing posterad with short tip curved inward; cucullus curved upward in distal 1/3, with apex rounded. Juxta triangular, regularly narrowing toward apex with shallow pockets projected ventro-laterally; with baso-lateral angles curved upward. Transtilla modified into two arms projecting posterad, slightly curved inward in distal 1/4, with longitudinal string of short spines ventrally at base, medially along arms, and at apex, increasing in size from base to apex in factor of about 1 to 4–5. Phallus almost straight, apex dorsally triangular; vesica basally covered with tiny spicules, microspicules barely visible all along vesica, also with row of 5–6 straight, short spine-like cornuti wider at their base.</p><p>Female (n = 4): Labial palpi: 1.6–2.2 mm long. Forewing length 14–16 mm. Frenulum triple.</p><p>Female genitalia (n = 4) (<xref ref-type="fig" rid="F8">Fig. 38</xref>): Papillae anales straight, thick. Posterior apophyses 0.3–0.5 × length of papillae anales, wide at base, about half of length of papillae. Intersegmental membrane between segment VIII and IX covered with microspines. Sternite VIII laterally about 1/3 longer than tergite VIII. Sternite VIII formed by 2 lobes regularly narrowing downward into triangle, not connected ventrally, densely covered with spinules, with spinules longer ventrally. Anterior apophyses about 0.05 × length of papillae anales, quadrangular, anvil shaped. Anterior margin of sternite VIII latero-dorsally strongly sclerotized, thicker; posterior margin with dorsal line of setae. Sterigma membranous, covered with spinules. Ductus bursae regularly enlarging into corpus bursae, basally directed downward. Corpus bursae more or less rounded, faintly delimited from ductus bursae, with one oval signum.</p></tp:treatment-sec><tp:treatment-sec sec-type="Distribution"><title>Distribution.</title><p>The species occurs in Brazil in the following states: Bahia, Espirito Santo, Paranà, Rio de Janeiro, Santa Catarina, Saõ Paulo (<xref ref-type="fig" rid="F12">Fig. 45</xref>).</p><!--PageBreak--></tp:treatment-sec><tp:treatment-sec sec-type="Etymology"><title>Etymology.</title><p>The name comes from the latin <italic>coronatus, a, um</italic>: crowned, referring to the longitudinal string of short spines of the transtilla in the male genitalia.</p></tp:treatment-sec><tp:treatment-sec sec-type="Notes"><title>Notes.</title><p>Based on our combined phylogenetic analysis, <italic><tp:taxon-name>Catharylla coronata</tp:taxon-name></italic> is the sister species of the <italic><tp:taxon-name>Catharylla tenellus</tp:taxon-name></italic> + <italic><tp:taxon-name>Catharylla serrabonita</tp:taxon-name></italic> pair (<xref ref-type="fig" rid="F9">Fig. 42</xref>).</p></tp:treatment-sec><tp:treatment-sec><!--Section generated to contain objects referenced in tp:taxon-treatment.--><fig id="F1" position="float" orientation="portrait"><label>Figures 1–8.</label><caption><p>Habitus of <italic><tp:taxon-name>Catharylla</tp:taxon-name></italic> species: <bold>1</bold> <italic><tp:taxon-name>Catharylla bijuga</tp:taxon-name></italic> sp. n., holotype, French Guiana, Pied Saut, Oyapock River (CMNH) <bold>2</bold> <italic><tp:taxon-name>Catharylla chelicerata</tp:taxon-name></italic> sp. n., Parcelles CIRAD de Combi, plantations expérimentales pk 1.8, <named-content xmlns:xlink="http://www.w3.org/1999/xlink" content-type="dwc:verbatimCoordinates" xlink:type="simple">5°18'N, 52°55'30"W</named-content> (MHNG) <bold>3</bold> <italic><tp:taxon-name>Catharylla gigantea</tp:taxon-name></italic> sp. n., holotype, Brazil, Amazonas, Manaus, Reserva Ducke, AM-010, km 26, <named-content xmlns:xlink="http://www.w3.org/1999/xlink" content-type="dwc:verbatimCoordinates" xlink:type="simple">2°55'S, 59°59'W</named-content> <bold>4</bold> <italic><tp:taxon-name>Catharylla tenellus</tp:taxon-name></italic> Zeller, Brazil, Saõ Paulo, Bertioga (Becker Coll.) <bold>5</bold> <italic><tp:taxon-name>Catharylla coronata</tp:taxon-name></italic> sp. n., holotype, Brazil, Espirito Santo, Linhares (USNM) <bold>6</bold> <italic><tp:taxon-name>Catharylla serrabonita</tp:taxon-name></italic> sp. n., holotype, Brazil, Bahia. Camacan, Reserva Serra Bonita, <named-content xmlns:xlink="http://www.w3.org/1999/xlink" content-type="dwc:verbatimCoordinates" xlink:type="simple">15°23'S, 39°33'W</named-content>, 800m (Becker Coll.) <bold>7</bold> <italic><tp:taxon-name>Catharylla mayrabonillae</tp:taxon-name></italic> sp. n., holotype, Ecuador, Napo, Misahualli (Becker Coll.) <bold>8</bold> <italic><tp:taxon-name>Catharylla paulella</tp:taxon-name></italic> Schaus, holotype, Brazil, Sao Paulo state, Sao Paulo (USNM).</p></caption><graphic xmlns:xlink="http://www.w3.org/1999/xlink" xlink:href="ZooKeys-375-015-g001.jpg" position="float" orientation="portrait" xlink:type="simple"/></fig><fig id="F5" position="float" orientation="portrait"><label>Figures 17–22.</label><caption><p>Male genitalia features of <italic><tp:taxon-name>Catharylla</tp:taxon-name></italic> species: <bold>17–18</bold> <italic><tp:taxon-name>Catharylla tenellus</tp:taxon-name></italic> Zeller <bold>17</bold> Genitalia without phallus, Brazil, Minas Gerais, Caraça, slide BL 1755 ♂ (Becker Coll.) <bold>18</bold> Phallus in lateral view, Brazil, Saõ Paulo, Bertioga, slide BL 1746 ♂ (USNM) <bold>19–20</bold> <italic><tp:taxon-name>Catharylla coronata</tp:taxon-name></italic> sp. n. paratype, Brazil, Paranà, Rio Negro, slide BL 1730 ♂ (ISZP) <bold>19</bold> Genitalia without phallus <bold>20</bold> Phallus in ventral view <bold>21–22</bold> <italic><tp:taxon-name>Catharylla serrabonita</tp:taxon-name></italic> sp. n. paratype, Brazil, Bahia, Camacan, Serra Bonita Reserve, slide BL 1776 ♂ (MHNG) <bold>21</bold> Genitalia without phallus <bold>22</bold> Phallus in lateral view.</p></caption><graphic xmlns:xlink="http://www.w3.org/1999/xlink" xlink:href="ZooKeys-375-015-g005.jpg" position="float" orientation="portrait" xlink:type="simple"/></fig><fig id="F8" position="float" orientation="portrait"><label>Figures 34–41.</label><caption><p>Female genitalia of <italic><tp:taxon-name>Catharylla</tp:taxon-name></italic> species. <bold>34</bold> <italic><tp:taxon-name>Catharylla bijuga</tp:taxon-name></italic> sp. n. in lateral view, paratype, Suriname, Sipaliwini District, Thibiti area, Kabo-Creek, slide BL 1732 ♀ (Schouten Coll.) <bold>35</bold> <italic><tp:taxon-name>Catharylla chelicerata</tp:taxon-name></italic> sp. n., paratype, Brazil, Reserva Ducke, slide BL 1711 ♀ (CNC); pap: papillae anales; p. a.: posterior apophyses; s: segment VIII; a. a.: anterior apophyses; st: sterigma; d: ductus bursae; c: corpus bursae <bold>36</bold> <italic><tp:taxon-name>Catharylla gigantea</tp:taxon-name></italic> sp. n. paratype, French Guyana, Saint-Jean-du-Maroni, slide n°6679SB (BMNH) <bold>37</bold> <italic><tp:taxon-name>Catharylla tenellus</tp:taxon-name></italic> Zeller, Brazil, Rio de Janeiro, slide BL 1733 ♀ (CMNH) <bold>38</bold> <italic><tp:taxon-name>Catharylla coronata</tp:taxon-name></italic> sp. n. paratype, Brazil, Paranà, Curitiba, slide BL 1753 ♀ (Becker Coll.) <bold>39</bold> <italic><tp:taxon-name>Catharylla serrabonita</tp:taxon-name></italic> sp. n. paratype, Brazil, Espírito Santo, Linhares, slide BL 1759 ♀ (Becker Coll.) <bold>40</bold> <italic><tp:taxon-name>Catharylla mayrabonillae</tp:taxon-name></italic> sp. n. paratype, French Guyana, Saint-Jean-du-Maroni, slide BL 1720 ♀ (BMNH) <bold>41</bold> <italic><tp:taxon-name>Catharylla paulella</tp:taxon-name></italic> Schaus, Brazil, Distrito Federal, Planaltina, slide BL 1751 ♀ (Becker Coll.).</p></caption><graphic xmlns:xlink="http://www.w3.org/1999/xlink" xlink:href="ZooKeys-375-015-g008.jpg" position="float" orientation="portrait" xlink:type="simple"/></fig><fig id="F12" position="float" orientation="portrait"><label>Figure 45.</label><caption><p>Distribution of <italic><tp:taxon-name>Catharylla bijuga</tp:taxon-name></italic> (green), <italic><tp:taxon-name>Catharylla coronata</tp:taxon-name></italic> (light purple), <italic><tp:taxon-name>Catharylla serrabonita</tp:taxon-name></italic> (sky blue) and <italic><tp:taxon-name>Catharylla tenellus</tp:taxon-name></italic> (blue), and distances between barcode haplotypes BC MTD 01839 and BC MTD 1840 (<italic><tp:taxon-name>Catharylla bijuga</tp:taxon-name></italic>), and BC MTD 1709 and BC MTD 1842 (<italic><tp:taxon-name>Catharylla tenellus</tp:taxon-name></italic>).</p></caption><graphic xmlns:xlink="http://www.w3.org/1999/xlink" xlink:href="ZooKeys-375-015-g012.jpg" position="float" orientation="portrait" xlink:type="simple"/></fig><fig id="F9" position="float" orientation="portrait"><label>Figure 42.</label><caption><p>50% majority-rule consensus tree of the combined Bayesian analysis of the morphological and molecular datasets combined with 3'000'000 generations. Values above branches are the respective BS supports of the phylogenetic analyses with Maximum Likelihood algorithm of mol_1 (gene + codon partition, 800 BS replicates), mol_2 (gene partition, 450 BS replicates), nucl_1 (gene partition, 150 BS replicates), and nucl_2 (gene partition, 150 BS replicates). Values below branches are the BS supports of the phylogenetic analysis of the morphological data and the PP of the combined Bayesian analysis. “-” represent values under the majority rule; “*” represent the absence of value because of the absence of one or several taxa in the considered analysis. Boxes upon branches represent character changes: black boxes represent unique transformations to the apomorphic state; grey boxes represent multiple transformations to the apomorphic state; white boxes represent reversals to the plesiomorphic state.</p></caption><graphic xmlns:xlink="http://www.w3.org/1999/xlink" xlink:href="ZooKeys-375-015-g009.jpg" position="float" orientation="portrait" xlink:type="simple"/></fig></tp:treatment-sec></tp:taxon-treatment>
