# Supplementary material for: Systematics of the Neotropical genus Catharylla Zeller (Lepidoptera, Pyralidae s. l., Crambinae)
Source: Zookeys. 2014 Jan 30;(375):15–73. doi: 10.3897/zookeys.375.6222 (PMC3921562; doi:10.3897/zookeys.375.6222)
Supplement: XML Treatment for Catharylla mayrabonillae [file zookeys.375.6222-treatment8.xml]

<!DOCTYPE tp:taxon-treatment
  PUBLIC "-//TaxonX//DTD Taxonomic Treatment Publishing DTD v0 20100105//EN" "tax-treatment-NSO.dtd">
<tp:taxon-treatment xmlns:tp="http://www.plazi.org/taxpub"><tp:treatment-meta><mixed-citation publication-type="journal"><person-group><name><surname>Léger</surname><given-names>Théo</given-names></name><name><surname>Landry</surname><given-names>Bernard</given-names></name><name><surname>Nuss</surname><given-names>Matthias</given-names></name><name><surname>Mally</surname><given-names>Richard</given-names></name></person-group><article-title>Systematics of the Neotropical genus <italic>Catharylla</italic> Zeller (Lepidoptera, Pyralidae s. l., Crambinae)</article-title><source>Zookeys</source><day>30</day><month>1</month><year>2014</year><volume>2014</volume><issue>375</issue><fpage>15</fpage><lpage>73</lpage><pub-id pub-id-type="doi">10.3897/zookeys.375.6222</pub-id></mixed-citation></tp:treatment-meta><tp:nomenclature><tp:taxon-name>
                        <tp:taxon-name-part taxon-name-part-type="genus">Catharylla</tp:taxon-name-part>
                        <tp:taxon-name-part taxon-name-part-type="species">mayrabonillae</tp:taxon-name-part>
                        <object-id xmlns:xlink="http://www.w3.org/1999/xlink" content-type="zoobank" xlink:type="simple">http://zoobank.org/5078E6D0-DDA4-4B9F-8089-F7FFECC725C6</object-id>
                        <object-id xmlns:xlink="http://www.w3.org/1999/xlink" xlink:type="simple">http://species-id.net/wiki/Catharylla_mayrabonillae</object-id>
                    </tp:taxon-name><tp:taxon-authority>T. Léger &amp; B. Landry</tp:taxon-authority><tp:taxon-status xmlns:xlink="http://www.w3.org/1999/xlink" xlink:type="simple">sp. n.</tp:taxon-status><xref ref-type="fig" rid="F1">Figs 7</xref><xref ref-type="fig" rid="F7">, 30</xref><xref ref-type="fig" rid="F7">, 31</xref><xref ref-type="fig" rid="F8">, 40</xref><xref ref-type="fig" rid="F11">, 44</xref><!--PageBreak--></tp:nomenclature><tp:treatment-sec sec-type="Type material"><title>Type material.</title><p><bold>Holotype.</bold> ♂, with labels as follows: “Col. BECKER | 101668”; “ECUADOR: NAPO | Misahualli | 450m xii.1992 | V.O.Becker Col”; “HOLOTYPE | Catharylla | mayrabonillae | Léger &amp; Landry” [red label]. Deposited in Becker Collection.</p><p><bold>Paratypes.</bold> 16 ♂, 37 ♀. BRAZIL: 1 ♀ (genitalia on slide BL 1729), [Acre] Rio Branco, 1924 (Dengler) (SMNS); 2 ♀, Amazonas, Manaus, Reserva Ducke, AM-010, km 26, <named-content xmlns:xlink="http://www.w3.org/1999/xlink" content-type="dwc:verbatimCoordinates" xlink:type="simple">2°55'S, 59°59'W</named-content>, 15.xii.1993, U[ltra]V[iolet] Light (J. B. Sullivan &amp; R. W. Hutchings) (USNM); 1 ♂ (genitalia on <tp:taxon-name>Pyralidae</tp:taxon-name> Brit. Mus. Slide No. 11341), Amazonas, Fonte Boa, ix.1906 (S. M. Klages) (BMNH); 1 ♀ (genitalia on slide BL 1713), Federal District, Estaçao Florestal, Cabeca do Vedao, 1100m, 18.x.1971 (E.G., I. &amp; E.A. Munroe) (CNC); 2 ♂, Maranhão, Feira Nova, Faz[enda]. Retiro, 480m, <named-content xmlns:xlink="http://www.w3.org/1999/xlink" content-type="dwc:verbatimCoordinates" xlink:type="simple">07°00'S, 46°26'W</named-content>, 1–3.xii.2011 (V. O. Becker n°148263) (Becker Coll.); 2 ♀, Pará, Belém, 20m, i.1984 (V. O. Becker n°46981) (Becker Coll.); 1 ♀, Pará, Capitao Poco, 25–31.i.1984 (V. O. Becker n°97880) (Becker Coll.); 1 ♂, Rondonia, Cacaulãndia, 140m, xi.1991 (V. O. Becker n°79592) (Becker Coll.); 1 ♀, Rondonia, 62km S[outh] Ariquemes, Fazenda Rancho Grande, 165m, <named-content xmlns:xlink="http://www.w3.org/1999/xlink" content-type="dwc:verbatimCoordinates" xlink:type="simple">10°32'S, 62°48'W</named-content>, 18–26.iv.1991 (R. Leuschner) (USNM). COLOMBIA: 1 ♂, Valle, J[un]ct[ion]. Old B’[uena]v[en]tura R[oa]d. and Rio Dagua, 50m, 8.ii.1989 (J. B. Sullivan) (USNM). COSTA RICA: 1 ♀ (used for DNA Barcoding by Janzen, 07-SRNP-113921), Alajuela, Area de Conservacion Guanacaste, Estacion Caribe, 12.xi.2007 (S. Rios &amp; H. Cambronero) (INBio); 1 ♀, Alajuela, Area de Conservacion Guanacaste, Rio Negro, 25.i.2009 (H. Cambronero &amp; F. Quesada) (INBio); 2 ♂ (one used for DNA sequencing LEP 966, with genitalia on slide TL 3, other used for DNA sequencing LEP 967, with genitalia on slide TL 4), Alajuela, San Carlos, Arenal National Park, Send[ero] Pilón, Rio Celeste, 700m, light trap, 17–19.x.2001 (G. Rodriguez) (INBio); 1 ♂, Prov[incia] Guanacaste, F[in]ca Pasmompa, Est[acion] Pitilla, 5km SO S[an]ta Cecilia, 400m, xii.1990 (P. Rios &amp; C. Moraga) (INBio). ECUADOR: 4 ♀ with same data and deposition as holotype; 4 ♂, 8 ♀ (1 ♂ used for DNA barcoding BC MTD 01844) with same data (USNM); 1 ♀ (genitalia on slide BL 1726, used for DNA sequencing and barcoding LEP 969, BC MTD 1707), Napo, 6km NW Tena, Lumu Caspi, <named-content xmlns:xlink="http://www.w3.org/1999/xlink" content-type="dwc:verbatimCoordinates" xlink:type="simple">0°54'37"S, 77°49'32"W</named-content>, 590m, 29.ix.2002 (Schouten Coll.); 1 ♀ (genitalia on slide BL 1715, used for DNA sequencing and barcoding LEP 968, BC MTD 1706), Pastaza, 1km N Santa Clara, <named-content xmlns:xlink="http://www.w3.org/1999/xlink" content-type="dwc:verbatimCoordinates" xlink:type="simple">1°16'02"S, 77°52'57"W</named-content>, 630m, 28.ix.2002 (Schouten Coll.). FRENCH GUIANA: 1 ♂, 4 ♀ (♂ genitalia on <tp:taxon-name>Pyralidae</tp:taxon-name> Brit. Mus. Slide No 7816, ♀ genitalia on slides BL 1720, BL 1725, and <tp:taxon-name>Pyralidae</tp:taxon-name> Brit. Mus. Slides No. 5953 and 19020), Saint Jean de Maroni (E. Le Moult) (BMNH); 2 ♀, Piste Nancibo, km 6, 4°41'N,; 52°25'W, in logged rain forest, at 125W[atts] mer[cury]-vapor light and 15W[atts] U[ltra]V[iolet], 11.i.1985 (J.[-]F. Landry) (USNM); 1 ♂, Roura, Montagne des Chevaux, xii.2008 (S. Delmas) (MHNG); 1 ♂ (genitalia on slide <tp:taxon-name>Pyralidae</tp:taxon-name> Brit. Mus. Slide No 7792), Cayen[ne] (BMNH). GUYANA: 1 ♀ (genitalia on slide BL 1723), Omai, vi.1908 (S. M. Klages) (BMNH); 1 ♀ (genitalia on slide BL 1722), Potaro i.1908 (S. M. Klages) (BMNH). PANAMA: 1 ♀, Rio Trinidad, 12.iii [no year data] (A. Busck) (USNM). PERU: 1 ♂ (genitalia on slide BL 1724), Agnaytia, Huallaga, 400m, ix.1961 (F. H. Walz) (CNC); 1 ♀ (genitalia on slide GS-6908-SB), Yurimaguas, <!--PageBreak-->Huallaga 14.iv.[19]20 (CMNH). SURINAME: 2 ♀ (genitalia on slides BL 1727 and BL 1728), Kabo, <named-content xmlns:xlink="http://www.w3.org/1999/xlink" content-type="dwc:verbatimCoordinates" xlink:type="simple">5°16'N, 55°44'W</named-content>, Saramaca, black light, respectively 15–16.iii.1983 and 13–14.i.1983 (K.E.Neerling) (Schouten Coll.); 1 ♀ (genitalia on slide BL 1710), Sipaliwini Distr[ict]., Tibiti area, Kabo Creek, partly swampy primary forest on hilly slopes, ca 2km from river, vi.1989 (J. Beerlink) (Schouten Coll.).</p><p><bold>Other specimen examined.</bold> 1♀ (used for DNA sequencing Lep 1126), Peru, Huánuco, Rio Llullapichis, Panguana, 74,945°W / 9,614°S, 23.9.–10.10.2011 (SMTD).</p><p>COI barcode sequence of paratype 07-SRNP-113921 (654 bp): ACATTATATTTTATTTTCGGGATTTGAGCAGGTATAGTAGGAACTTCACTTAGATTATTAATTCGTGCTGAATTAGGTAACCCTGGCTCTCTTATTGGAGATGATCAAATTTATAATACTATTGTAACAGCCCATGCATTTATTATAATTTTTTTTATAGTTATACCTATTATAATCGGTGGATTTGGAAATTGATTAGTTCCTTTAATATTAGGGGCACCAGATATAGCTTTCCCTCGAATAAATAACATAAGATTTTGATTATTACCACCATCATTAACTCTTTTAATTTCTAGAAGAATTGTAGAAAATGGAGCTGGAACAGGATGAACAGTTTATCCACCTTTATCATCTAATATTGCCCATGGGGGTAGATCTGTAGATTTAACAATTTTTTCATTACATTTAGCTGGAATTTCATCAATTTTAGGAGCTATTAATTTTATTACAACAATTATTAATATACGAATTAATAATTTATCATTTGATCAATTATCATTATTTATTTGATCAGTAGGAATTACTGCTTTACTTTTATTATTATCATTACCAGTTTTAGCTGGGGCTATTACTATACTTTTAACTGATCGAAATCTTAATACATCATTTTTTGATCCAGCAGGAGGAGGAGATCCAATTTTATATCAACATTTA</p></tp:treatment-sec><tp:treatment-sec sec-type="Diagnosis"><title>Diagnosis.</title><p>The best discriminant characters externally between the two species of the <italic>mayrabonillae</italic> group are the shape of the forewing outer margin, which is slightly produced apically in <italic><tp:taxon-name>Catharylla mayrabonillae</tp:taxon-name></italic> and not produced in <italic><tp:taxon-name>Catharylla paulella</tp:taxon-name></italic>, and the forewing median transverse line with two strongly pronounced spots at 1/3 and 2/3 in <italic><tp:taxon-name>Catharylla paulella</tp:taxon-name></italic>, whereas these spots are lacking in <italic><tp:taxon-name>Catharylla mayrabonillae</tp:taxon-name></italic>. The hindwing of <italic><tp:taxon-name>Catharylla mayrabonillae</tp:taxon-name></italic> has a faded subterminal transverse line on costal half whereas the hindwing of <italic><tp:taxon-name>Catharylla paulella</tp:taxon-name></italic> lacks this marking. In male genitalia, the heavily sclerotized sacculus bears a dorso-lateral sclerotized string of short spines on distal 1/4 whereas the two processes of the costa are S-shaped in <italic><tp:taxon-name>Catharylla paulella</tp:taxon-name></italic>, and the apex of the phallus is trifid, rounded medially, shortly triangular laterally, whereas it is simply rounded in <italic><tp:taxon-name>Catharylla paulella</tp:taxon-name></italic>. In female genitalia, the sterigma forms double rounded cavities with a mustachio-shape arrangement of short spines in ventral view, and the ductus bursae is wide, progressively widening toward corpus in <italic><tp:taxon-name>Catharylla mayrabonillae</tp:taxon-name></italic>, whereas the sterigma forms a pair of shallow rounded pockets on each side of middle and the ductus bursae is narrow, with the rounded corpus bursae clearly differentiated from it in <italic><tp:taxon-name>Catharylla paulella</tp:taxon-name></italic>.</p></tp:treatment-sec><tp:treatment-sec sec-type="Description"><title>Description.</title><p>Male (n = 17) (<xref ref-type="fig" rid="F1">Fig. 7</xref>): Head with light ochreous chaetosemata. Antenna brown, with white scales dorsally and patch of dark brown scales at base. Maxillary palpus light ochreous, ringed with dark brown at 2/3; white tipped. Labial palpus: 1–1.4 mm; white, with patch of dark brown scales at 1/3 and 2/3 laterally. Thorax with patch of light ochreous scales at collar. Foreleg coxa whitish brown, femur white, <!--PageBreak-->dorsally ashen brown, tibia and tarsomeres ochreous, distally ringed with dark brown. Midleg femur white, tibia light ochreous, basally brown, tarsomeres II–V ochreous with tips ringed white. Hindleg white, except tarsomeres, as in midleg. Abdomen dull white. Forewing length: 7.5–8.5 mm; with apex slightly produced; costal line thin, ochreous or white in basal half, white in apical half; median transverse line ochreous, slightly undulated; subterminal transverse line ochreous; transverse lines enlarging into brown spot on costal margin with ochreous bar on costa following subterminal transverse line; terminal sector with light ochreous between veins, margin with thin, dark brown line from apex to CuA1, with two dark brown spots in cubital sector, with spot between CuA1 and CuA2 slightly displaced toward base; fringes brass colored; underside light ochreous with some brownish scales, with thin brown margin. Hindwing white with thin transverse subterminal line faded ochreous, in continuity with forewing median transverse line; outer margin line pronounced, dark brown; underside dull white with thin faded brown margin; fringes white.</p><p>Tympanal organs (<italic>n</italic>=7): Transverse ridge regularly rounded, medially slightly flattened. Tympanic pockets broadly rounded, extended widely beyond transverse ridge, connected medially at base of praecinctorium. Tympanic drum bean-shaped, elongated, extended beyond tympanic pockets.</p><p>Male genitalia (n = 7) (<xref ref-type="fig" rid="F7">Figs 30</xref>, <xref ref-type="fig" rid="F7">31</xref>): Uncus thick and wide, about 2/5 length of tegumen arms, densely setose, with shortly projecting apex dorsally rounded. Gnathos reaching about 1/4 longer than uncus; arms wide, joining at 2/5 of length; distal 2/5 at angle of about 85°. Tegumen almost regularly narrow, joined in last 1/4. Cucculus narrow, shorter than sacculus, apically rounded; sacculus greatly enlarged, thickly sclerotized, directed upward, then apically straight, slightly narrowing toward apex, laterally with string of short spines and 2–3 longer basal spines pointing downward; costal arm of valva directed upward, located at about 1/3 of costal margin, thin, strongly sclerotized, slightly curved. Vinculum arms narrow; saccus short and wide, tongue shaped, projecting posterad apically. Juxta elongate, distal 1/4 narrowed with rounded tip; wide base with ear-like lobes laterally and baso-lateral angle projected anterad. Phallus slightly bent sideways in distal 1/4, with trifid sclerotized apex rounded medially and shortly triangular laterally; vesica basally covered with tiny spicules, microspicules barely visible all along, with long spine-like, down-curved cornutus of about 2/5 length of phallus.</p><p>Female (n = 37): Labial palpi length: 1.1–1.3 mm. Forewing length: 9.5–10.5 mm; frenulum triple.</p><p>Female genitalia (n = 16) (<xref ref-type="fig" rid="F8">Fig. 40</xref>): Papillae anales strongly curved in lateral view; sclerotized line along papillae expanding ventrally into triangle. Posterior apophyses 0.35–0.45 × length of papillae anales. Tergite VIII about 1/3 length of sternite VIII; postero-dorsal margin with few setae of moderate length; anterior apophyses 0.03–0.1 × papillae anales; sternite VIII with patches of minute setae antero-ventrally on each side of bare median band. Sterigma forming double rounded cavities with mustachio-shaped arrangement of short spines (in ventral view); remaining cavity wall with tiny spines. Ductus bursae short and wide, enlarged near middle; partly sclerotized on right <!--PageBreak-->side of enlargement and posterior section. Corpus bursae circular to elongate, about as long as tergite VII; single signum faintly pronounced.</p></tp:treatment-sec><tp:treatment-sec sec-type="Distribution"><title>Distribution.</title><p>The species has been found so far in Panama, Costa Rica, Colombia, Venezuela, Guyana, Suriname, French Guiana, Ecuador, Peru and Brazil (Acre, Amazonas, Distritò Federal, Pará, Rondônia) (<xref ref-type="fig" rid="F11">Fig. 44</xref>). It is the most widespread species of <italic><tp:taxon-name>Catharylla</tp:taxon-name></italic> and the only one so far found in Central America and in Venezuela, Columbia, Ecuador and Peru.</p></tp:treatment-sec><tp:treatment-sec sec-type="Etymology"><title>Etymology.</title><p><italic><tp:taxon-name>Catharylla mayrabonillae</tp:taxon-name></italic> is named in honor of Ms. Mayra Bonilla of San Jose, Costa Rica, in recognition of her artistic portrayal of the biodiversity and ecosystems of Costa Rica and her many years of support for the existence of the rain forest in Area de Conservacion Guanacaste.</p></tp:treatment-sec><tp:treatment-sec sec-type="Notes"><title>Notes.</title><p>The relatively strong COI barcode divergence of 4.34% between samples LEP 1126 from Peru and 07-SRNP-113921 from Costa Rica (<xref ref-type="table" rid="T5">Table 5</xref>) is notable but it is not associated with morphological variation.</p></tp:treatment-sec><tp:treatment-sec><!--Section generated to contain objects referenced in tp:taxon-treatment.--><fig id="F1" position="float" orientation="portrait"><label>Figures 1–8.</label><caption><p>Habitus of <italic><tp:taxon-name>Catharylla</tp:taxon-name></italic> species: <bold>1</bold> <italic><tp:taxon-name>Catharylla bijuga</tp:taxon-name></italic> sp. n., holotype, French Guiana, Pied Saut, Oyapock River (CMNH) <bold>2</bold> <italic><tp:taxon-name>Catharylla chelicerata</tp:taxon-name></italic> sp. n., Parcelles CIRAD de Combi, plantations expérimentales pk 1.8, <named-content xmlns:xlink="http://www.w3.org/1999/xlink" content-type="dwc:verbatimCoordinates" xlink:type="simple">5°18'N, 52°55'30"W</named-content> (MHNG) <bold>3</bold> <italic><tp:taxon-name>Catharylla gigantea</tp:taxon-name></italic> sp. n., holotype, Brazil, Amazonas, Manaus, Reserva Ducke, AM-010, km 26, <named-content xmlns:xlink="http://www.w3.org/1999/xlink" content-type="dwc:verbatimCoordinates" xlink:type="simple">2°55'S, 59°59'W</named-content> <bold>4</bold> <italic><tp:taxon-name>Catharylla tenellus</tp:taxon-name></italic> Zeller, Brazil, Saõ Paulo, Bertioga (Becker Coll.) <bold>5</bold> <italic><tp:taxon-name>Catharylla coronata</tp:taxon-name></italic> sp. n., holotype, Brazil, Espirito Santo, Linhares (USNM) <bold>6</bold> <italic><tp:taxon-name>Catharylla serrabonita</tp:taxon-name></italic> sp. n., holotype, Brazil, Bahia. Camacan, Reserva Serra Bonita, <named-content xmlns:xlink="http://www.w3.org/1999/xlink" content-type="dwc:verbatimCoordinates" xlink:type="simple">15°23'S, 39°33'W</named-content>, 800m (Becker Coll.) <bold>7</bold> <italic><tp:taxon-name>Catharylla mayrabonillae</tp:taxon-name></italic> sp. n., holotype, Ecuador, Napo, Misahualli (Becker Coll.) <bold>8</bold> <italic><tp:taxon-name>Catharylla paulella</tp:taxon-name></italic> Schaus, holotype, Brazil, Sao Paulo state, Sao Paulo (USNM).</p></caption><graphic xmlns:xlink="http://www.w3.org/1999/xlink" xlink:href="ZooKeys-375-015-g001.jpg" position="float" orientation="portrait" xlink:type="simple"/></fig><fig id="F7" position="float" orientation="portrait"><label>Figure 30–33.</label><caption><p>Male genitalia features of <italic><tp:taxon-name>Catharylla</tp:taxon-name></italic> species. <bold>30–31</bold> <italic><tp:taxon-name>Catharylla mayrabonillae</tp:taxon-name></italic> sp. n., paratype, Peru, Agnaytia, Huallaga, 400 m, slide BL 1724 ♂ (CNC) <bold>30</bold> Genitalia without phallus <bold>31</bold> Phallus in lateral view <bold>32–33</bold> <italic><tp:taxon-name>Catharylla paulella</tp:taxon-name></italic> Schaus, Bolivia, provincia del Sara, slide GS-6682-SB (BMNH) <bold>32</bold> Genitalia without phallus <bold>33</bold> Phallus in lateral view.</p></caption><graphic xmlns:xlink="http://www.w3.org/1999/xlink" xlink:href="ZooKeys-375-015-g007.jpg" position="float" orientation="portrait" xlink:type="simple"/></fig><fig id="F8" position="float" orientation="portrait"><label>Figures 34–41.</label><caption><p>Female genitalia of <italic><tp:taxon-name>Catharylla</tp:taxon-name></italic> species. <bold>34</bold> <italic><tp:taxon-name>Catharylla bijuga</tp:taxon-name></italic> sp. n. in lateral view, paratype, Suriname, Sipaliwini District, Thibiti area, Kabo-Creek, slide BL 1732 ♀ (Schouten Coll.) <bold>35</bold> <italic><tp:taxon-name>Catharylla chelicerata</tp:taxon-name></italic> sp. n., paratype, Brazil, Reserva Ducke, slide BL 1711 ♀ (CNC); pap: papillae anales; p. a.: posterior apophyses; s: segment VIII; a. a.: anterior apophyses; st: sterigma; d: ductus bursae; c: corpus bursae <bold>36</bold> <italic><tp:taxon-name>Catharylla gigantea</tp:taxon-name></italic> sp. n. paratype, French Guyana, Saint-Jean-du-Maroni, slide n°6679SB (BMNH) <bold>37</bold> <italic><tp:taxon-name>Catharylla tenellus</tp:taxon-name></italic> Zeller, Brazil, Rio de Janeiro, slide BL 1733 ♀ (CMNH) <bold>38</bold> <italic><tp:taxon-name>Catharylla coronata</tp:taxon-name></italic> sp. n. paratype, Brazil, Paranà, Curitiba, slide BL 1753 ♀ (Becker Coll.) <bold>39</bold> <italic><tp:taxon-name>Catharylla serrabonita</tp:taxon-name></italic> sp. n. paratype, Brazil, Espírito Santo, Linhares, slide BL 1759 ♀ (Becker Coll.) <bold>40</bold> <italic><tp:taxon-name>Catharylla mayrabonillae</tp:taxon-name></italic> sp. n. paratype, French Guyana, Saint-Jean-du-Maroni, slide BL 1720 ♀ (BMNH) <bold>41</bold> <italic><tp:taxon-name>Catharylla paulella</tp:taxon-name></italic> Schaus, Brazil, Distrito Federal, Planaltina, slide BL 1751 ♀ (Becker Coll.).</p></caption><graphic xmlns:xlink="http://www.w3.org/1999/xlink" xlink:href="ZooKeys-375-015-g008.jpg" position="float" orientation="portrait" xlink:type="simple"/></fig><fig id="F11" position="float" orientation="portrait"><label>Figure 44.</label><caption><p>Distribution of <italic><tp:taxon-name>Catharylla mayrabonillae</tp:taxon-name></italic> (green) and <italic><tp:taxon-name>Catharylla paulella</tp:taxon-name></italic> (red), and distance between barcode haplotypes 07-SRNP-113921 and LEP 1226 (<italic><tp:taxon-name>Catharylla mayrabonillae</tp:taxon-name></italic>).</p></caption><graphic xmlns:xlink="http://www.w3.org/1999/xlink" xlink:href="ZooKeys-375-015-g011.jpg" position="float" orientation="portrait" xlink:type="simple"/></fig><table-wrap id="T5" position="float" orientation="portrait"><label>Table 5.</label><caption><p>Distance matrix between <italic><tp:taxon-name>Catharylla</tp:taxon-name></italic> species calculated with GTR correction. Values are given in %.</p></caption><table><tbody><tr><th rowspan="1" colspan="1"/><th rowspan="1" colspan="1"><italic><tp:taxon-name>Catharylla bijuga</tp:taxon-name></italic> BC MTD 1839</th><th rowspan="1" colspan="1"><italic><tp:taxon-name>Catharylla bijuga</tp:taxon-name></italic> BC MTD 1840</th><th rowspan="1" colspan="1"><italic><tp:taxon-name>Catharylla chelicerata</tp:taxon-name></italic> LEP 1290</th><th rowspan="1" colspan="1"><italic><tp:taxon-name>Catharylla chelicerata</tp:taxon-name></italic> BC MTD 1703</th><th rowspan="1" colspan="1"><italic><tp:taxon-name>Catharylla chelicerata</tp:taxon-name></italic> BC MTD 1704</th><th rowspan="1" colspan="1"><italic><tp:taxon-name>Catharylla coronata</tp:taxon-name></italic> BC MTD 1890</th><th rowspan="1" colspan="1"><italic><tp:taxon-name>Catharylla mayrabonillae</tp:taxon-name></italic> LEP 1126</th><th rowspan="1" colspan="1"><italic><tp:taxon-name>Catharylla mayrabonillae</tp:taxon-name></italic> 07-SRNP-113921</th><th rowspan="1" colspan="1"><italic><tp:taxon-name>Catharylla paulella</tp:taxon-name></italic> LEP 965</th><th rowspan="1" colspan="1"><italic><tp:taxon-name>Catharylla serrabonita</tp:taxon-name></italic> LEP 979</th><th rowspan="1" colspan="1"><italic><tp:taxon-name>Catharylla serrabonita</tp:taxon-name></italic> BC MTD 1887</th><th rowspan="1" colspan="1"><italic><tp:taxon-name>Catharylla serrabonita</tp:taxon-name></italic> BC MTD 1843</th><th rowspan="1" colspan="1"><italic><tp:taxon-name>Catharylla tenellus</tp:taxon-name></italic> BC MTD 1842</th></tr><tr><td rowspan="1" colspan="1"><italic><tp:taxon-name>Catharylla bijuga</tp:taxon-name></italic> BC MTD 1840</td><td rowspan="1" colspan="1">5.05</td><td rowspan="1" colspan="1"/><td rowspan="1" colspan="1"/><td rowspan="1" colspan="1"/><td rowspan="1" colspan="1"/><td rowspan="1" colspan="1"/><td rowspan="1" colspan="1"/><td rowspan="1" colspan="1"/><td rowspan="1" colspan="1"/><td rowspan="1" colspan="1"/><td rowspan="1" colspan="1"/><td rowspan="1" colspan="1"/><td rowspan="1" colspan="1"/></tr><tr><td rowspan="1" colspan="1"><italic><tp:taxon-name>Catharylla chelicerata</tp:taxon-name></italic> LEP 1290</td><td rowspan="1" colspan="1">16.61</td><td rowspan="1" colspan="1">14.63</td><td rowspan="1" colspan="1"/><td rowspan="1" colspan="1"/><td rowspan="1" colspan="1"/><td rowspan="1" colspan="1"/><td rowspan="1" colspan="1"/><td rowspan="1" colspan="1"/><td rowspan="1" colspan="1"/><td rowspan="1" colspan="1"/><td rowspan="1" colspan="1"/><td rowspan="1" colspan="1"/><td rowspan="1" colspan="1"/></tr><tr><td rowspan="1" colspan="1"><italic><tp:taxon-name>Catharylla chelicerata</tp:taxon-name></italic> BC MTD 1703</td><td rowspan="1" colspan="1">16.84</td><td rowspan="1" colspan="1">14.83</td><td rowspan="1" colspan="1">0.62</td><td rowspan="1" colspan="1"/><td rowspan="1" colspan="1"/><td rowspan="1" colspan="1"/><td rowspan="1" colspan="1"/><td rowspan="1" colspan="1"/><td rowspan="1" colspan="1"/><td rowspan="1" colspan="1"/><td rowspan="1" colspan="1"/><td rowspan="1" colspan="1"/><td rowspan="1" colspan="1"/></tr><tr><td rowspan="1" colspan="1"><italic><tp:taxon-name>Catharylla chelicerata</tp:taxon-name></italic> BC MTD 1704</td><td rowspan="1" colspan="1">16.63</td><td rowspan="1" colspan="1">14.63</td><td rowspan="1" colspan="1">0.46</td><td rowspan="1" colspan="1">0.15</td><td rowspan="1" colspan="1"/><td rowspan="1" colspan="1"/><td rowspan="1" colspan="1"/><td rowspan="1" colspan="1"/><td rowspan="1" colspan="1"/><td rowspan="1" colspan="1"/><td rowspan="1" colspan="1"/><td rowspan="1" colspan="1"/><td rowspan="1" colspan="1"/></tr><tr><td rowspan="1" colspan="1"><italic><tp:taxon-name>Catharylla coronata</tp:taxon-name></italic> BC MTD 1890</td><td rowspan="1" colspan="1">11.55</td><td rowspan="1" colspan="1">10.61</td><td rowspan="1" colspan="1">13.34</td><td rowspan="1" colspan="1">13.35</td><td rowspan="1" colspan="1">13.14</td><td rowspan="1" colspan="1"/><td rowspan="1" colspan="1"/><td rowspan="1" colspan="1"/><td rowspan="1" colspan="1"/><td rowspan="1" colspan="1"/><td rowspan="1" colspan="1"/><td rowspan="1" colspan="1"/><td rowspan="1" colspan="1"/></tr><tr><td rowspan="1" colspan="1"><italic><tp:taxon-name>Catharylla mayrabonillae</tp:taxon-name></italic> LEP 1126</td><td rowspan="1" colspan="1">15.55</td><td rowspan="1" colspan="1">15.8</td><td rowspan="1" colspan="1">16.6</td><td rowspan="1" colspan="1">16.83</td><td rowspan="1" colspan="1">16.61</td><td rowspan="1" colspan="1">11.22</td><td rowspan="1" colspan="1"/><td rowspan="1" colspan="1"/><td rowspan="1" colspan="1"/><td rowspan="1" colspan="1"/><td rowspan="1" colspan="1"/><td rowspan="1" colspan="1"/><td rowspan="1" colspan="1"/></tr><tr><td rowspan="1" colspan="1"><italic><tp:taxon-name>Catharylla mayrabonillae</tp:taxon-name></italic> 07-SRNP-113921</td><td rowspan="1" colspan="1">14.82</td><td rowspan="1" colspan="1">15.07</td><td rowspan="1" colspan="1">15.63</td><td rowspan="1" colspan="1">15.63</td><td rowspan="1" colspan="1">15.42</td><td rowspan="1" colspan="1">9.79</td><td rowspan="1" colspan="1">4.34</td><td rowspan="1" colspan="1"/><td rowspan="1" colspan="1"/><td rowspan="1" colspan="1"/><td rowspan="1" colspan="1"/><td rowspan="1" colspan="1"/><td rowspan="1" colspan="1"/></tr><tr><td rowspan="1" colspan="1"><italic><tp:taxon-name>Catharylla paulella</tp:taxon-name></italic> LEP 965</td><td rowspan="1" colspan="1">13.66</td><td rowspan="1" colspan="1">13.32</td><td rowspan="1" colspan="1">16.41</td><td rowspan="1" colspan="1">16.63</td><td rowspan="1" colspan="1">16.42</td><td rowspan="1" colspan="1">11.13</td><td rowspan="1" colspan="1">7.57</td><td rowspan="1" colspan="1">6.29</td><td rowspan="1" colspan="1"/><td rowspan="1" colspan="1"/><td rowspan="1" colspan="1"/><td rowspan="1" colspan="1"/><td rowspan="1" colspan="1"/></tr><tr><td rowspan="1" colspan="1"><italic><tp:taxon-name>Catharylla serrabonita</tp:taxon-name></italic> LEP 979</td><td rowspan="1" colspan="1">10.16</td><td rowspan="1" colspan="1">9.75</td><td rowspan="1" colspan="1">13.46</td><td rowspan="1" colspan="1">13.46</td><td rowspan="1" colspan="1">13.46</td><td rowspan="1" colspan="1">8.48</td><td rowspan="1" colspan="1">14.58</td><td rowspan="1" colspan="1">13.11</td><td rowspan="1" colspan="1">12.59</td><td rowspan="1" colspan="1"/><td rowspan="1" colspan="1"/><td rowspan="1" colspan="1"/><td rowspan="1" colspan="1"/></tr><tr><td rowspan="1" colspan="1"><italic><tp:taxon-name>Catharylla serrabonita</tp:taxon-name></italic> BC MTD 1887</td><td rowspan="1" colspan="1">11.1</td><td rowspan="1" colspan="1">10.41</td><td rowspan="1" colspan="1">15.06</td><td rowspan="1" colspan="1">14.65</td><td rowspan="1" colspan="1">14.86</td><td rowspan="1" colspan="1">7.74</td><td rowspan="1" colspan="1">14.64</td><td rowspan="1" colspan="1">13.68</td><td rowspan="1" colspan="1">13.57</td><td rowspan="1" colspan="1">3.24</td><td rowspan="1" colspan="1"/><td rowspan="1" colspan="1"/><td rowspan="1" colspan="1"/></tr><tr><td rowspan="1" colspan="1"><italic><tp:taxon-name>Catharylla serrabonita</tp:taxon-name></italic> BC MTD 1843</td><td rowspan="1" colspan="1">10.37</td><td rowspan="1" colspan="1">9.7</td><td rowspan="1" colspan="1">14.48</td><td rowspan="1" colspan="1">14.07</td><td rowspan="1" colspan="1">14.28</td><td rowspan="1" colspan="1">7.59</td><td rowspan="1" colspan="1">14.49</td><td rowspan="1" colspan="1">13.11</td><td rowspan="1" colspan="1">13.01</td><td rowspan="1" colspan="1">2.21</td><td rowspan="1" colspan="1">0.77</td><td rowspan="1" colspan="1"/><td rowspan="1" colspan="1"/></tr><tr><td rowspan="1" colspan="1"><italic><tp:taxon-name>Catharylla tenellus</tp:taxon-name></italic> BC MTD 1842</td><td rowspan="1" colspan="1">12.29</td><td rowspan="1" colspan="1">9.87</td><td rowspan="1" colspan="1">14.72</td><td rowspan="1" colspan="1">14.95</td><td rowspan="1" colspan="1">14.73</td><td rowspan="1" colspan="1">7.3</td><td rowspan="1" colspan="1">13.42</td><td rowspan="1" colspan="1">13.06</td><td rowspan="1" colspan="1">12.93</td><td rowspan="1" colspan="1">7.45</td><td rowspan="1" colspan="1">6.44</td><td rowspan="1" colspan="1">6.47</td><td rowspan="1" colspan="1"/></tr><tr><td rowspan="1" colspan="1"><italic><tp:taxon-name>Catharylla tenellus</tp:taxon-name></italic> BC MTD 1709 1710 1888</td><td rowspan="1" colspan="1">11.8</td><td rowspan="1" colspan="1">10.52</td><td rowspan="1" colspan="1">15.01</td><td rowspan="1" colspan="1">15.24</td><td rowspan="1" colspan="1">15.03</td><td rowspan="1" colspan="1">7.31</td><td rowspan="1" colspan="1">13.15</td><td rowspan="1" colspan="1">12.08</td><td rowspan="1" colspan="1">12.14</td><td rowspan="1" colspan="1">6.72</td><td rowspan="1" colspan="1">7.17</td><td rowspan="1" colspan="1">6.49</td><td rowspan="1" colspan="1">3.34</td></tr></tbody></table></table-wrap></tp:treatment-sec></tp:taxon-treatment>
